# Supplementary material for: How Do People Become W.E.I.R.D.? Migration Reveals the Cultural Transmission Mechanisms Underlying Variation in Psychological Processes
Source: PLoS One. 2016 Jan 13;11(1):e0147162. doi: 10.1371/journal.pone.0147162 (PMC4711941; doi:10.1371/journal.pone.0147162)
Supplement: S3 File — (R) [file pone.0147162.s003.R]

# R script analyses for Mesoudi, Magid & Hussain (submitted) How do people become WEIRD? Migration reveals the cultural transmission mechanisms underlying variation in psychological processes

# The following contains (i) data input and preparation (ii) demographic analysis and (iii) a series of analyses for each of the measures (individualism, collectivism, etc.). Three lines separate each analysis. The analyses (ii) and (iii) can be run independently, but the data preparation (i) must be run before any of them.

# LOAD LIBRARIES-----------------------------

library(ggplot2)
library(multcomp)
library(reshape2)
library(MuMIn)
library(car)
library(pastecs)
library(QuantPsyc)
library(ordinal)
library(grid)
library(stringr)
library(MASS)

# LOAD DATA FILE ----------------------------------------------------------

#ensure S2_File_bengaliData.csv is in the working directory, or add the path below

bengaliData = read.csv("S2_File_bengaliData.csv", header=TRUE)

# DATA PREPARATION --------------------------------------------------------

#run all this before any further analyses

# Remove implausible outliers -----------------------------------------------------------

#remove implausible outliers with >40 family interaction and >30 family contact
bengaliData$family_contact <- ifelse(bengaliData$family_contact >= 30, NA, bengaliData$family_contact)
bengaliData$family_interaction <- ifelse(bengaliData$family_interaction >= 40, NA, bengaliData$family_interaction)

#remove implausible outliers where hours spent on internet or watching TV per day exceeds 20
bengaliData$media_internet <- ifelse(bengaliData$media_internet >= 20, NA, bengaliData$media_internet)
bengaliData$media_tv <- ifelse(bengaliData$media_tv >= 20, NA, bengaliData$media_tv)

#remove implausible outlier where hours with family exceeds 600
bengaliData$tot_relhours <- ifelse(bengaliData$tot_relhours >= 400, NA, bengaliData$tot_relhours)

#get rid of whitespace around religion
bengaliData$religion <- str_trim(bengaliData$religion) 


# create cultural groups from country born --------------------------------

#recode variables into Bangladeshi, UK or NA, retaining the ORIGINALs

bengaliData$country_bornORIGINAL <- bengaliData$country_born
bengaliData$country_born <- car::recode(bengaliData$country_bornORIGINAL, "'Bangladesh'='Bangladesh';'England'='UK';'UK'='UK';'england'='UK';'Engand'='UK';'Ireland'='UK';'Scotland'='UK';'scotland'='UK';'bangladesh'='Bangladesh';'wales'='UK';'ireland'='UK';'bangaldesh'='Bangladesh';'uk'='UK';'britain'='UK';'uki'='UK';'bengladesh'='Bangladesh';'dhaka bangladesh'='Bangladesh';else=NA")
bengaliData$country_born <- factor(bengaliData$country_born, levels=c("UK","Bangladesh"))

bengaliData$father_countrybornORIGINAL <- bengaliData$father_countryborn
bengaliData$father_countryborn <- car::recode(bengaliData$father_countrybornORIGINAL, "'Bangladesh'='Bangladesh';'England'='UK';'england'='UK';'Engand'='UK';'Ireland'='UK';'Scotland'='UK';'scotland'='UK';'bangladesh'='Bangladesh';'wales'='UK';'ireland'='UK';'bangaldesh'='Bangladesh';'pangsha bangladesh'='Bangladesh';'dhaka bangladesh'='Bangladesh';'uk'='UK';'britain'='UK';'uki'='UK';'bengladesh'='Bangladesh';else=NA")

bengaliData$mother_countrybornORIGINAL <- bengaliData$mother_countryborn
bengaliData$mother_countryborn <- car::recode(bengaliData$mother_countrybornORIGINAL, "'Bangladesh'='Bangladesh';'England'='UK';'england'='UK';'Engand'='UK';'Ireland'='UK';'Scotland'='UK';'scotland'='UK';'bangladesh'='Bangladesh';'wales'='UK';'ireland'='UK';'bangaldesh'='Bangladesh';'bangadesh'='Bangladesh';'rajbari bangladesh'='Bangladesh';'dhaka bangladesh'='Bangladesh';'uk'='UK';'britain'='UK';'uki'='UK';'bengladesh'='Bangladesh';else=NA")

#some code to create cultural_group variable from country_born, mother_born and father_born
#0=non-migrant (non-migrant), 1=2ndgen, 2=1stgen, NA=other
bengaliData$cultural_group = 0

for (i in 1:330) {
  if (is.na(bengaliData$country_born[i]) == FALSE && is.na(bengaliData$mother_countryborn[i]) == FALSE && is.na(bengaliData$father_countryborn[i]) == FALSE) {
    if (bengaliData$country_born[i] == "UK" && bengaliData$mother_countryborn[i] == "UK" && bengaliData$father_countryborn[i] == "UK") {
      bengaliData$cultural_group[i] <- 0
    } 
    else {
      if (bengaliData$country_born[i] == "Bangladesh" && bengaliData$mother_countryborn[i] == "Bangladesh" && bengaliData$father_countryborn[i] == "Bangladesh") {
        bengaliData$cultural_group[i] <- 2 
      }
      else {
        if (bengaliData$country_born[i] == "UK" && bengaliData$mother_countryborn[i] == "Bangladesh" && bengaliData$father_countryborn[i] == "Bangladesh") {
          bengaliData$cultural_group[i] <- 1
        }
      }
    } 
  }
  else {
    bengaliData$cultural_group[i] <- NA
  }
} 

# move 5 1stgen Ps who were born in Bangladesh but migrated before the age of 14, and set their country of birth to UK
for (i in 1:330) {
  if (is.na(bengaliData$cultural_group[i]) == FALSE) {
    if (is.na(bengaliData$maxagemig[i]) == FALSE) {
      if (bengaliData$maxagemig[i] < 14 && bengaliData$cultural_group[i] == 2) {
        bengaliData$cultural_group[i] <- 1
        bengaliData$country_born[i] <- "UK"
    }  }  }
}

rm(i)

#turn into a factor
bengaliData$cultural_group = factor(bengaliData$cultural_group, levels = c(0,1,2), labels = c("Non-migrant","2nd gen","1st gen"))

#also create parents born variable (which will now be the same for mother and father, for participants who have a valid cultural group (both UK or both Bangladeshi))
bengaliData$parents_born <- factor(bengaliData$father_countryborn, levels = c("UK","Bangladesh"))


#calculate part 1 ind-col measures-------------

bengaliData$individualism <- ((bengaliData$s1_q3 + bengaliData$s1_q4 + bengaliData$s1_q9 + bengaliData$s1_q10 + bengaliData$s1_q11 + bengaliData$s1_q13 + bengaliData$s1_q15 + bengaliData$s1_q16)/8)
bengaliData$individualism <- 8-bengaliData$individualism

bengaliData$collectivism <- ((bengaliData$s1_q1 + bengaliData$s1_q2 + bengaliData$s1_q5 + bengaliData$s1_q6 + bengaliData$s1_q7 + bengaliData$s1_q8 + bengaliData$s1_q12 + bengaliData$s1_q14)/8)
bengaliData$collectivism <- 8-bengaliData$collectivism

# #horizontal and vertical, although not used in analysis
# bengaliData$horizontal <- ((bengaliData$s1_q5 + bengaliData$s1_q6 + bengaliData$s1_q7 + bengaliData$s1_q10 + bengaliData$s1_q13 + bengaliData$s1_q14 + bengaliData$s1_q15 + bengaliData$s1_q16)/8)
# bengaliData$horizontal <- 8-bengaliData$horizontal
# 
# bengaliData$vertical <- ((bengaliData$s1_q1 + bengaliData$s1_q2 + bengaliData$s1_q3 + bengaliData$s1_q4 + bengaliData$s1_q8 + bengaliData$s1_q9 + bengaliData$s1_q11 + bengaliData$s1_q12)/8)
# bengaliData$vertical <- 8-bengaliData$vertical

#calculate part 2 measure of closeness---------------

bengaliData$closeness <- bengaliData$s2_q2_closeness

#calculate part 3 measure of self-serving bias----------
#(NB values below 50 = more self-serving, i.e. fewer people better than me, higher than 50 = less self-serving, i.e. more people better than me; 50 = accurate)

bengaliData$selfserving <- (bengaliData$s3_q1 + bengaliData$s3_q2 + bengaliData$s3_q3 + bengaliData$s3_q4 + bengaliData$s3_q5 + bengaliData$s3_q6 + bengaliData$s3_q7 + bengaliData$s3_q8 + bengaliData$s3_q9 + bengaliData$s3_q10)/10

#calculate part 4 measure of categorisation----------

#create function to count number of 'Holistic's and 'Analytic's
countHolistic <- function(x) sum(x=="Holistic", na.rm=TRUE)
countAnalytic <- function(x) sum(x=="Analytic", na.rm=TRUE)

#create new variables with number of each in them
bengaliData$holistic_categorisation <- apply(bengaliData[c("s4_q1","s4_q2","s4_q3","s4_q4","s4_q5","s4_q6","s4_q7","s4_q8","s4_q9","s4_q10")], 1, countHolistic)
bengaliData$analytic_categorisation <- apply(bengaliData[c("s4_q1","s4_q2","s4_q3","s4_q4","s4_q5","s4_q6","s4_q7","s4_q8","s4_q9","s4_q10")], 1, countAnalytic)

#only need a single variable as they are mirrors of each other. Create proportions to avoid messing up due to missing or 'neither' values (some may be less than 10)
bengaliData$holistic_categorisation <- bengaliData$holistic_categorisation / (bengaliData$holistic_categorisation + bengaliData$analytic_categorisation)

rm(countAnalytic)
rm(countHolistic)

#calculate part 5 measure of attribution-----------

bengaliData$dispositional_attribution <- 8-(bengaliData$s5_q1a + bengaliData$s5_q1c + bengaliData$s5_q2b + bengaliData$s5_q2c)/4

bengaliData$situational_attribution <- 8-(bengaliData$s5_q1b + bengaliData$s5_q1d + bengaliData$s5_q2a  + bengaliData$s5_q2d)/4

#calculate part 6 measure of drawing style--------------

bengaliData$horizon_ratio <- bengaliData$s6_horizon_height / bengaliData$s6_boxheight

bengaliData$additional_objects <- bengaliData$s6_additional_items

#---recording these demographic vars here, as reminders-------

bengaliData$age <- bengaliData$age
bengaliData$sex <- bengaliData$sex
bengaliData$years_education <- bengaliData$years_education

bengaliData$family_interaction <- bengaliData$family_interaction
bengaliData$family_contact <- bengaliData$family_contact

bengaliData$media_tv <- bengaliData$media_tv
bengaliData$media_internet <- bengaliData$media_internet
bengaliData$media_magazine <- 5-bengaliData$media_magazine        #reverse newspaper and magazine so that 4=every day, 1=<once a month
bengaliData$media_newspaper <- 5-bengaliData$media_newspaper

bengaliData$media_print <- (bengaliData$media_newspaper + bengaliData$media_magazine) / 2  #these are highly correlated so create single print media var

bengaliData$religiosity <- 8-bengaliData$religiosity #reverse so that large number = high religiosity

bengaliData$age_migration <- bengaliData$maxagemig

bengaliData$acculturation_heritage <- 8-((bengaliData$via_q1 + bengaliData$via_q3 + bengaliData$via_q5 + bengaliData$via_q7 + bengaliData$via_q9 + bengaliData$via_q11 + bengaliData$via_q13 + bengaliData$via_q15 + bengaliData$via_q17 + bengaliData$via_q19)/10)

bengaliData$acculturation_UK <- 8-((bengaliData$via_q2 + bengaliData$via_q4 + bengaliData$via_q6 + bengaliData$via_q8 + bengaliData$via_q10 + bengaliData$via_q12 + bengaliData$via_q14 + bengaliData$via_q16 + bengaliData$via_q18 + bengaliData$via_q20)/10)

bengaliData$occupation <- bengaliData$isco_skill
bengaliData$occupation = factor(bengaliData$occupation, levels = c("secondary","graduate","tertiary (university)"))

#loop to add up the number of languages spoken fluently
for (i in 1:330) {
  if (bengaliData$language_fluent5[i] != "") {
    bengaliData$languages[i] <- 5
  } else
  {
    if (bengaliData$language_fluent4[i] != "") {
      bengaliData$languages[i] <- 4
    } else
    {
      if (bengaliData$language_fluent3[i] != "") {
        bengaliData$languages[i] <- 3
      } else
      {
        if (bengaliData$language_fluent2[i] != "") {
          bengaliData$languages[i] <- 2
      } else
      {
        bengaliData$languages[i] <- 1
      }
      }
    }
  }
} #end of for

rm(i)


#create binary variable coding whether the participant speaks Bengali/Bangla/Sylheti
bengaliData$heritage_language <- 0

for (i in 1:330) {
  if (is.na(bengaliData$language_fluent1[i]) == FALSE) {
    if (bengaliData$language_fluent1[i] == "Bengali" || bengaliData$language_fluent1[i] == "bengali" || bengaliData$language_fluent1[i] == "bangla" || bengaliData$language_fluent1[i] == "Bangla" || bengaliData$language_fluent1[i] == "sylheti"  || bengaliData$language_fluent1[i] == "bengail") {
      bengaliData$heritage_language[i] <- 1
    }
  }
  if (is.na(bengaliData$language_fluent2[i]) == FALSE) {
    if (bengaliData$language_fluent2[i] == "Bengali" || bengaliData$language_fluent2[i] == "bengali" || bengaliData$language_fluent2[i] == "bangla" || bengaliData$language_fluent2[i] == "Bangla" || bengaliData$language_fluent2[i] == "sylheti"  || bengaliData$language_fluent2[i] == "bengail") {
      bengaliData$heritage_language[i] <- 1
    }
  }
  if (is.na(bengaliData$language_fluent3[i]) == FALSE) {
    if (bengaliData$language_fluent3[i] == "Bengali" || bengaliData$language_fluent3[i] == "bengali" || bengaliData$language_fluent3[i] == "bangla" || bengaliData$language_fluent3[i] == "Bangla" || bengaliData$language_fluent3[i] == "sylheti"  || bengaliData$language_fluent3[i] == "bengail") {
      bengaliData$heritage_language[i] <- 1
    }
  }
} 
    
rm(i)

bengaliDataLanguages <- bengaliData[, c("cultural_group","languages", "heritage_language", "language_fluent1","language_fluent2","language_fluent3","language_fluent4","language_fluent5")]
rm(bengaliDataLanguages)

# remove unclassified cases to leave 286 Ps -------------------------------

bengaliDataFull <- bengaliData
bengaliData <- subset(bengaliDataFull, is.na(cultural_group)==F)


# DEMOGRAPHIC ANALYSIS ---------------------------------------------------

#number of Ps in each sex and group--------
summary(bengaliData$cultural_group)
summary(bengaliData$sex)

#age & sex -------------------------

#mean age
summary(bengaliData$age, subset=(bengaliData$age != "NA"))
sd(bengaliData$age, na.rm = TRUE)

#age and sex breakdown in each group
by(bengaliData$age, bengaliData$cultural_group, summary)
by(bengaliData$sex, bengaliData$cultural_group, summary)

#standard deviations of age
by(bengaliData$age, bengaliData$cultural_group, sd)


#show group diffs in religiosity------------------
by(bengaliData$religiosity, bengaliData$cultural_group, summary)

#overall mean / sds
summary(bengaliData$religiosity, subset=(bengaliData$religiosity != "NA"))
sd(bengaliData$religiosity, na.rm = TRUE)
by(bengaliData$religiosity, bengaliData$cultural_group, sd, na.rm = TRUE)

ggplot(bengaliData, aes(religiosity)) + geom_histogram(aes(y = ..density..), colour = "black", fill = "white") + labs(x= "religiosity", y="Density")

#religiosity graph
ggplot(bengaliData, aes(cultural_group, religiosity)) + stat_summary(fun.y = mean, geom = "line", aes(group=1),fill = "White", color = "Black", size = 1)  + stat_summary(fun.y = mean, geom = "point", size = 4) + coord_cartesian(ylim = c(1, 7)) + labs(x = "", y = "Religiosity") + stat_summary(fun.data = mean_cl_boot, geom = "errorbar", width = 0.2, size = 1) + theme(axis.text.x = element_text(color = "Black", size = 24), axis.text.y = element_text(color = "Black", size = 24), axis.title.y = element_text(size = 24, vjust = 1.3), panel.background = element_rect(fill = "white"), axis.line = element_line(size = 1), panel.grid.minor = element_blank(), axis.ticks = element_line(size = 1, color = "black"))


#show group diffs in family members in regular contact with------------
by(bengaliData$family_contact, bengaliData$cultural_group, summary)
by(bengaliData$family_interaction, bengaliData$cultural_group, summary)

#overall mean / sds - family contact
summary(bengaliData$family_contact, na.rm = TRUE)
sd(bengaliData$family_contact, na.rm = TRUE)
by(bengaliData$family_contact, bengaliData$cultural_group, sd, na.rm = TRUE)

#overall mean / sds - family interaction
summary(bengaliData$family_interaction, na.rm = TRUE)
sd(bengaliData$family_interaction, na.rm = TRUE)
by(bengaliData$family_interaction, bengaliData$cultural_group, sd, na.rm = TRUE)

ggplot(bengaliData, aes(family_contact)) + geom_histogram(aes(y = ..density..), colour = "black", fill = "white") + labs(x= "Family contact", y="Density")

ggplot(bengaliData, aes(family_interaction)) + geom_histogram(aes(y = ..density..), colour = "black", fill = "white") + labs(x= "Family interaction", y="Density")

#graphically
ggplot(bengaliData, aes(cultural_group, family_interaction)) + stat_summary(fun.y = mean, geom = "line", aes(group=1),fill = "White", color = "Black", size = 1)  + stat_summary(fun.y = mean, geom = "point", size = 4) + coord_cartesian(ylim = c(0, 10)) + labs(x = "", y = "Family interaction") + stat_summary(fun.data = mean_cl_boot, geom = "errorbar", width = 0.2, size = 1) + theme(axis.text.x = element_text(color = "Black", size = 24), axis.text.y = element_text(color = "Black", size = 24), axis.title.y = element_text(size = 24, vjust = 1.3), panel.background = element_rect(fill = "white"), axis.line = element_line(size = 1), panel.grid.minor = element_blank(), axis.ticks = element_line(size = 1, color = "black"))

ggplot(bengaliData, aes(cultural_group, family_contact)) + stat_summary(fun.y = mean, geom = "line", aes(group=1),fill = "White", color = "Black", size = 1)  + stat_summary(fun.y = mean, geom = "point", size = 4) + coord_cartesian(ylim = c(0, 12)) + labs(x = "", y = "Family contact") + stat_summary(fun.data = mean_cl_boot, geom = "errorbar", width = 0.2, size = 1) + theme(axis.text.x = element_text(color = "Black", size = 24), axis.text.y = element_text(color = "Black", size = 24), axis.title.y = element_text(size = 24, vjust = 1.3), panel.background = element_rect(fill = "white"), axis.line = element_line(size = 1), panel.grid.minor = element_blank(), axis.ticks = element_line(size = 1, color = "black"))

#show group diffs in years of education----------------
by(bengaliData$years_education, bengaliData$cultural_group, summary)

ggplot(bengaliData, aes(years_education)) + geom_histogram(aes(y = ..density..), colour = "black", fill = "white") + labs(x= "years_education", y="Density")

#overall mean / sds - years education
summary(bengaliData$years_education)
sd(bengaliData$years_education, na.rm = TRUE)
by(bengaliData$years_education, bengaliData$cultural_group, sd, na.rm = TRUE)

#graphically
ggplot(bengaliData, aes(cultural_group, years_education)) + stat_summary(fun.y = mean, geom = "line", aes(group=1),fill = "White", color = "Black", size = 1)  + stat_summary(fun.y = mean, geom = "point", size = 4) + coord_cartesian(ylim = c(0, 25)) + labs(x = "", y = "Years of education") + stat_summary(fun.data = mean_cl_boot, geom = "errorbar", width = 0.2, size = 1) + theme(axis.text.x = element_text(color = "Black", size = 24), axis.text.y = element_text(color = "Black", size = 24), axis.title.y = element_text(size = 24, vjust = 1.3), panel.background = element_rect(fill = "white"), axis.line = element_line(size = 1), panel.grid.minor = element_blank(), axis.ticks = element_line(size = 1, color = "black"))

#occupation / SES-------------------------------------------------

#show group diffs in occupation
by(bengaliData$occupation, bengaliData$cultural_group, summary)

ggplot(bengaliData, aes(years_education)) + geom_histogram(aes(y = ..density..), colour = "black", fill = "white") + labs(x= "years_education", y="Density")


#show group diffs in languages-------------------------------------

by(bengaliData$languages, bengaliData$cultural_group, summary)

ggplot(bengaliData, aes(languages)) + geom_histogram(aes(y = ..density..), colour = "black", fill = "white") + labs(x= "languages", y="Density")

summary(bengaliData$languages)
sd(bengaliData$languages, na.rm = TRUE)
by(bengaliData$languages, bengaliData$cultural_group, sd, na.rm = TRUE)

#graphically
ggplot(bengaliData, aes(cultural_group, languages)) + stat_summary(fun.y = mean, geom = "line", aes(group=1),fill = "White", color = "Black", size = 1)  + stat_summary(fun.y = mean, geom = "point", size = 4) + coord_cartesian(ylim = c(0, 3)) + labs(x = "", y = "Years of education") + stat_summary(fun.data = mean_cl_boot, geom = "errorbar", width = 0.2, size = 1) + theme(axis.text.x = element_text(color = "Black", size = 24), axis.text.y = element_text(color = "Black", size = 24), axis.title.y = element_text(size = 24, vjust = 1.3), panel.background = element_rect(fill = "white"), axis.line = element_line(size = 1), panel.grid.minor = element_blank(), axis.ticks = element_line(size = 1, color = "black"))

#media------------------------------------------

#show group diffs in UK TV watching
by(bengaliData$media_tv, bengaliData$cultural_group, summary)

summary(bengaliData$media_tv)
sd(bengaliData$media_tv, na.rm = TRUE)
by(bengaliData$media_tv, bengaliData$cultural_group, sd, na.rm = TRUE)

ggplot(bengaliData, aes(media_tv)) + geom_histogram(aes(y = ..density..), colour = "black", fill = "white") + labs(x= "TV watching", y="Density")

#graphically
ggplot(bengaliData, aes(cultural_group, media_tv)) + stat_summary(fun.y = mean, geom = "line", aes(group=1),fill = "White", color = "Black", size = 1)  + stat_summary(fun.y = mean, geom = "point", size = 4) + coord_cartesian(ylim = c(0, 10)) + labs(x = "", y = "TV watching (hours/day)") + stat_summary(fun.data = mean_cl_boot, geom = "errorbar", width = 0.2, size = 1) + theme(axis.text.x = element_text(color = "Black", size = 24), axis.text.y = element_text(color = "Black", size = 24), axis.title.y = element_text(size = 24, vjust = 1.3), panel.background = element_rect(fill = "white"), axis.line = element_line(size = 1), panel.grid.minor = element_blank(), axis.ticks = element_line(size = 1, color = "black"))


#show group diffs in internet use
by(bengaliData$media_internet, bengaliData$cultural_group, summary)

summary(bengaliData$media_internet)
sd(bengaliData$media_internet, na.rm = TRUE)
by(bengaliData$media_internet, bengaliData$cultural_group, sd, na.rm = TRUE)

ggplot(bengaliData, aes(media_internet)) + geom_histogram(aes(y = ..density..), colour = "black", fill = "white") + labs(x= "internet", y="Density")

#graphically
ggplot(bengaliData, aes(cultural_group, media_internet)) + stat_summary(fun.y = mean, geom = "line", aes(group=1),fill = "White", color = "Black", size = 1)  + stat_summary(fun.y = mean, geom = "point", size = 4) + coord_cartesian(ylim = c(0, 10)) + labs(x = "", y = "Internet time (hours/day)") + stat_summary(fun.data = mean_cl_boot, geom = "errorbar", width = 0.2, size = 1) + theme(axis.text.x = element_text(color = "Black", size = 24), axis.text.y = element_text(color = "Black", size = 24), axis.title.y = element_text(size = 24, vjust = 1.3), panel.background = element_rect(fill = "white"), axis.line = element_line(size = 1), panel.grid.minor = element_blank(), axis.ticks = element_line(size = 1, color = "black"))


#show group diffs in internet use
by(bengaliData$media_print, bengaliData$cultural_group, summary)

summary(bengaliData$media_print)
sd(bengaliData$media_print, na.rm = TRUE)
by(bengaliData$media_print, bengaliData$cultural_group, sd, na.rm = TRUE)

ggplot(bengaliData, aes(media_internet)) + geom_histogram(aes(y = ..density..), colour = "black", fill = "white") + labs(x= "internet", y="Density")

#graphically
ggplot(bengaliData, aes(cultural_group, media_internet)) + stat_summary(fun.y = mean, geom = "line", aes(group=1),fill = "White", color = "Black", size = 1)  + stat_summary(fun.y = mean, geom = "point", size = 4) + coord_cartesian(ylim = c(0, 10)) + labs(x = "", y = "Internet time (hours/day)") + stat_summary(fun.data = mean_cl_boot, geom = "errorbar", width = 0.2, size = 1) + theme(axis.text.x = element_text(color = "Black", size = 24), axis.text.y = element_text(color = "Black", size = 24), axis.title.y = element_text(size = 24, vjust = 1.3), panel.background = element_rect(fill = "white"), axis.line = element_line(size = 1), panel.grid.minor = element_blank(), axis.ticks = element_line(size = 1, color = "black"))


#group diffs in acculturation to heritage culture----------------------------
by(bengaliData$acculturation_heritage, bengaliData$cultural_group, summary)

#overall
summary(bengaliData$acculturation_heritage)
sd(bengaliData$acculturation_heritage, na.rm = TRUE)
by(bengaliData$acculturation_heritage, bengaliData$cultural_group, sd, na.rm = TRUE)


#group diffs in acculturation to UK culture-----------------------------------
by(bengaliData$acculturation_UK, bengaliData$cultural_group, summary)

summary(bengaliData$acculturation_UK)
sd(bengaliData$acculturation_UK, na.rm = TRUE)
by(bengaliData$acculturation_UK, bengaliData$cultural_group, sd, na.rm = TRUE)


#show group diffs in age of migration (valid for 1stgen group only)------------------------
by(bengaliData$age_migration, bengaliData$cultural_group, summary)

summary(bengaliData$age_migration)
sd(bengaliData$age_migration, na.rm = TRUE)
by(bengaliData$age_migration, bengaliData$cultural_group, sd, na.rm = TRUE)

#graphically
ggplot(bengaliData[!is.na(bengaliData$cultural_group), ], aes(cultural_group, age_migration)) + stat_summary(fun.y = mean, geom = "line", aes(group=1),fill = "White", color = "Black", size = 1)  + stat_summary(fun.y = mean, geom = "point", size = 4) + coord_cartesian(ylim = c(0, 40)) + labs(x = "", y = "Age at migration") + stat_summary(fun.data = mean_cl_boot, geom = "errorbar", width = 0.2, size = 1) + theme(axis.text.x = element_text(color = "Black", size = 24), axis.text.y = element_text(color = "Black", size = 24), axis.title.y = element_text(size = 24, vjust = 1.3), panel.background = element_rect(fill = "white"), axis.line = element_line(size = 1), panel.grid.minor = element_blank(), axis.ticks = element_line(size = 1, color = "black"))

#INDIVIDUALISM-------------------------------------------------

#raw means and sds across groups----------------------------------------
by(bengaliData$individualism, bengaliData$cultural_group, summary)
by(bengaliData$individualism, bengaliData$cultural_group, sd, na.rm = TRUE)

#check assumptions / transformations---------------------------

#draw histogram, looks right skewed
ggplot(bengaliData, aes(individualism)) + geom_histogram(aes(y = ..density..), colour = "black", fill = "white") + labs(x= "Individualism", y="Density")

#not normal (p<0.05)
shapiro.test(bengaliData$individualism)

#levene's test - not significant so assumption of equal variances met
leveneTest(bengaliData$individualism, bengaliData$cultural_group, center=median)

#reflect then natural log transformation, then reflect again
bengaliData$individualism_log <- log(7) - (log(8 - bengaliData$individualism))

#NB to convert back to original scale, formula is:
# 8 - 7/exp(y), where y = logged value

summary(bengaliData$individualism_log)

#draw histogram, much better
ggplot(bengaliData, aes(individualism_log)) + geom_histogram(aes(y = ..density..), colour = "black", fill = "white") + labs(x= "Individualism", y="Density")

#not normal (p<0.02 but better)
shapiro.test(bengaliData$individualism_log)

#culture comparison-------------------------------

#graphically
ggplot(bengaliData, aes(cultural_group, individualism)) + stat_summary(fun.y = mean, geom = "line", aes(group=1),fill = "White", color = "Black", size = 1)  + stat_summary(fun.y = mean, geom = "point", size = 4) + coord_cartesian(ylim = c(4, 6)) + labs(x = "", y = "Individualism") + stat_summary(fun.data = mean_cl_boot, geom = "errorbar", width = 0.2, size = 1) + theme(axis.text.x = element_text(color = "Black", size = 14), axis.text.y = element_text(color = "Black", size = 18), axis.title.y = element_text(size = 18, vjust = 1.3), panel.background = element_rect(fill = "white"), axis.line = element_line(size = 1), panel.grid.minor = element_blank(), axis.ticks = element_line(size = 1, color = "black"))


#nice looking fig with ind and col
bengaliDataIC <- bengaliData[, c("cultural_group","individualism","collectivism")]
bengaliDataIC <- melt(bengaliDataIC, id="cultural_group")
bengaliDataIC$variable <- car::recode(bengaliDataIC$variable, "'individualism'='Individualism';'collectivism'='Collectivism'")

ggplot(bengaliDataIC[!is.na(bengaliData$cultural_group), ], aes(cultural_group, value, colour=variable)) + stat_summary(fun.y = mean, geom = "line", aes(group=variable))  + stat_summary(fun.y = mean, geom = "point") + coord_cartesian(ylim = c(4, 7)) + labs(x = "", y = "Mean Score") + stat_summary(fun.data = mean_cl_boot, geom = "errorbar", width = 0.2)  + theme(axis.text.x = element_text(color = "Black"), axis.line = element_line(), axis.text.y = element_text(color = "Black"), panel.background = element_rect(fill = "white"), panel.grid.minor = element_blank(), axis.ticks = element_line(color = "black"), legend.position = "none", plot.margin=unit(c(5,0,0,0),"mm")) + scale_colour_manual(values=c("#999999", "#E69F00", "#56B4E9", "#009E73", "#F0E442", "#0072B2", "#D55E00", "#CC79A7"))

ggsave(file="IC.tiff", width = 6.5, height = 6, units = "cm")


#culture-only regression model-------------------------------

#null model
summary(nullModelInd <- lm(individualism_log ~ 1, data = bengaliData, subset=(individualism_log != "NA")))

#culturalgroup not sig (p=0.15). 1st gen is almost significantly higher than non-migrant
summary(cultureModelInd <- lm(individualism_log ~ cultural_group, data = bengaliData, subset=(individualism_log != "NA")))

#model comparison shows no effect of culture
anova(nullModelInd, cultureModelInd)

#posthoc tests show no sig diffs between any groups, although non-migrant and 1st gen is largest
summary(posthocs <- glht(cultureModelInd, linfct = mcp(cultural_group = "Tukey")))

#confidence intervals
confint(cultureModelInd)
confint(posthocs)

#model comparison----------------------------

#ensure all models based on same data
bengaliDataSub <- subset(bengaliData, is.na(individualism_log)==F)
bengaliDataSub <- subset(bengaliDataSub, is.na(sex)==F)
bengaliDataSub <- subset(bengaliDataSub, is.na(age)==F)
bengaliDataSub <- subset(bengaliDataSub, is.na(family_contact)==F)
bengaliDataSub <- subset(bengaliDataSub, is.na(family_interaction)==F)
bengaliDataSub <- subset(bengaliDataSub, is.na(heritage_language)==F)
bengaliDataSub <- subset(bengaliDataSub, is.na(media_tv)==F)
bengaliDataSub <- subset(bengaliDataSub, is.na(media_internet)==F)
bengaliDataSub <- subset(bengaliDataSub, is.na(media_print)==F)
bengaliDataSub <- subset(bengaliDataSub, is.na(religiosity)==F)
bengaliDataSub <- subset(bengaliDataSub, is.na(years_education)==F)

#255 in total after all the exclusions
nrow(bengaliDataSub)

#demography (age + sex) null model
summary(demographyModel <- lm(individualism_log ~ sex + age, data = bengaliDataSub, na.action = na.exclude))
#model adding parents country of birth
summary(parentsModel <- lm(individualism_log ~ sex + age + parents_born, data = bengaliDataSub, na.action = na.exclude))
#model adding P's country of birth
summary(birthModel <- lm(individualism_log ~ sex + age + country_born, data = bengaliDataSub, na.action = na.exclude))
#'culture' model adding both parents and P's country of birth 
summary(cultureModel <- lm(individualism_log ~ sex + age + country_born + parents_born, data = bengaliDataSub, na.action = na.exclude))
#model including all vertical variables (relating to family/parents)
summary(verticalModel <- lm(individualism_log ~ sex + age + parents_born + religiosity + family_contact + family_interaction + heritage_language, data = bengaliDataSub, na.action = na.exclude))
#model including all horizontal variables (relating to peers/local culture)
summary(horizontalModel <- lm(individualism_log ~ sex + age + country_born + media_print + media_tv + media_internet + years_education, data = bengaliDataSub, na.action = na.exclude))
#global model including all variables
summary(globalModel <- lm(individualism_log ~ sex + age + country_born + parents_born + media_print + media_tv + media_internet + years_education + religiosity + family_contact + family_interaction + heritage_language, data = bengaliDataSub, na.action = na.exclude))

#diagnostics of the global model- looks fine
plot(globalModel)
hist(resid(globalModel))

#model comparison using MUMIn. horizontal model is best supported
#AIC
(modelComparison<-model.sel(demographyModel, parentsModel, birthModel, cultureModel, horizontalModel, verticalModel, globalModel))

#models with delta less than 4 - only HCT
subset(modelComparison, delta <4)

#tidy up output
table<-as.data.frame(modelComparison)[14:18]
table[,2:3]<- round(table[,2:3],2)
table[,4:5]<- round(table[,4:5],3)
table

names(table)[1] = "K"
table$Model<-rownames(table)
table<-table[,c(6,1,2,3,4,5)] 
write.csv(table,"model table.csv", row.names = F)

#only one best model with delta<4 so no multimodel averaging needed

#exploratory regression models----------------------------------

#null model
summary(nullModelInd <- lm(individualism_log ~ 1, data = bengaliData, subset=(individualism_log != "NA")))

#culturalgroup not sig (p<0.15). 1st gen is almost significantly higher than non-migrant.
summary(cultureModelInd <- lm(individualism_log ~ cultural_group, data = bengaliData, subset=(individualism_log != "NA")))

#model comparison shows no effect of culture
anova(nullModelInd, cultureModelInd)

#add age&sex, not sig
summary(agesexcultureModelInd <- lm(individualism_log ~ cultural_group + age + sex, data = bengaliData, subset=(individualism_log != "NA")))

#no increase in model fit
anova(cultureModelInd, agesexcultureModelInd)

#years education not significant, but occupation is sig (graduates > secondary, p=0.034). Cultural group now also sig (1st gen higher than non-migrant)
summary(educultureModelInd <- lm(individualism_log ~ cultural_group + years_education + occupation, data = bengaliData, subset=(individualism_log != "NA")))

#remove years education, occupation is still sig (graduates > secondary, p<0.017).
summary(educultureModelInd <- lm(individualism_log ~ cultural_group + occupation, data = bengaliData, subset=(individualism_log != "NA")))

#model comparison - sig better fit at p<0.012
summary(cultureModelIndEdu <- lm(individualism_log ~ cultural_group, data = bengaliData, subset=(individualism_log != "NA" & occupation != "NA")))

anova(cultureModelIndEdu, educultureModelInd)

#graph shows higher IND for graduates
ggplot(bengaliData[!is.na(bengaliData$occupation), ], aes(occupation, individualism)) + stat_summary(fun.y = mean, geom = "line", aes(group=1),fill = "White", color = "Black", size = 1)  + stat_summary(fun.y = mean, geom = "point", size = 4) + coord_cartesian(ylim = c(4, 6)) + labs(x = "", y = "Individualism") + stat_summary(fun.data = mean_cl_boot, geom = "errorbar", width = 0.2, size = 1) + theme(axis.text.x = element_text(color = "Black", size = 24), axis.text.y = element_text(color = "Black", size = 24), axis.title.y = element_text(size = 24, vjust = 1.3), panel.background = element_rect(fill = "white"), axis.line = element_line(size = 1), panel.grid.minor = element_blank(), axis.ticks = element_line(size = 1, color = "black"))


#all media variables: print highly sig, also occupation still
summary(mediacultureModelInd <- lm(individualism_log ~ cultural_group + occupation + media_internet + media_tv + media_print, data = bengaliData, subset=(individualism_log != "NA")))

#remove TV and internet
summary(mediacultureModelInd <- lm(individualism_log ~ cultural_group + occupation + media_print, data = bengaliData, subset=(individualism_log != "NA")))

#model comparison - media increases model fit
summary(cultureModelIndEduMed <- lm(individualism_log ~ cultural_group, data = bengaliData, subset=(individualism_log != "NA" & occupation != "NA" & media_print != "NA")))
summary(educultureModelIndEduMed <- lm(individualism_log ~ cultural_group + occupation, data = bengaliData, subset=(individualism_log != "NA" & occupation != "NA" & media_print != "NA")))
summary(mediacultureModelIndEduMed <- lm(individualism_log ~ cultural_group + occupation + media_print, data = bengaliData, subset=(individualism_log != "NA" & occupation != "NA" & media_print != "NA")))

anova(cultureModelIndEduMed, educultureModelIndEduMed, mediacultureModelIndEduMed)

#graph of print use
ggplot(bengaliData, aes(media_print, individualism_log)) + geom_point(size = 2.5) + geom_smooth(method=glm, alpha = 0.5, size=1.4, colour = "Black") + scale_y_continuous(limits = c(0,2), breaks = seq(0,2,by=0.5)) + scale_x_continuous(breaks = seq(1,4,by=1)) + labs(x = "print media use", y = "ln(Individualism)") + theme(axis.text.x = element_text(family="Times",color = "Black", size = 18), axis.text.y = element_text(family="Times",color = "Black", size = 18), axis.title.y = element_text(family="Times",size = 26, vjust = 1.5), axis.title.x = element_text(family="Times",size = 26, vjust = 0.0), strip.text = element_text(family="Times",size = 18), panel.background = element_rect(fill = "white"), axis.line = element_line(size = 1), panel.grid.minor = element_blank(), legend.title = element_blank(), legend.text = element_text(family="Times",size = 18), legend.key.width = unit(1, 'cm'), legend.background = element_rect(color = "black", size = 0.7), legend.justification = c(1,0), legend.position = c(0.95,0.55), legend.key = element_blank(), axis.ticks = element_line(size = 1, color = "black")) + guides(colour = guide_legend(override.aes = list(size=1.5))) + scale_colour_manual(values=c("indianred3", "darkolivegreen4", "Orange", "royalblue")) + scale_shape_manual(values=c(15,16,17,18))

#graph of print use by cultural group - no interaction obvious
ggplot(bengaliDataIndEduMed, aes(media_print, individualism_log, colour = cultural_group)) + geom_point(size = 2.5, aes(shape = cultural_group)) + geom_smooth(method=glm, alpha = 0.0, size=1.4) + scale_y_continuous(limits = c(0,2), breaks = seq(0,2,by=0.5)) + scale_x_continuous(breaks = seq(1,4,by=1)) + labs(x = "print media use", y = "ln(Individualism)") + theme(axis.text.x = element_text(family="Times",color = "Black", size = 18), axis.text.y = element_text(family="Times",color = "Black", size = 18), axis.title.y = element_text(family="Times",size = 26, vjust = 1.5), axis.title.x = element_text(family="Times",size = 26, vjust = 0.0), strip.text = element_text(family="Times",size = 18), panel.background = element_rect(fill = "white"), axis.line = element_line(size = 1), panel.grid.minor = element_blank(), legend.title = element_blank(), legend.text = element_text(family="Times",size = 18), legend.key.width = unit(1, 'cm'), legend.background = element_rect(color = "black", size = 0.7), legend.justification = c(1,0), legend.key = element_blank(), axis.ticks = element_line(size = 1, color = "black")) + guides(colour = guide_legend(override.aes = list(size=1.5))) + scale_colour_manual(values=c("indianred3", "darkolivegreen4", "Orange", "royalblue")) + scale_shape_manual(values=c(15,16,17,18))


#add religiosity; no effect
summary(religionModelInd <- lm(individualism_log ~ cultural_group + occupation + media_print + religiosity, data = bengaliData, subset=(individualism_log != "NA")))

#add family variables; no effects
summary(familyModelInd <- lm(individualism_log ~ cultural_group + occupation + media_print + family_contact + family_interaction, data = bengaliData, subset=(individualism_log != "NA")))

#add languages spoken; no effect
summary(languagesModelInd <- lm(individualism_log ~ cultural_group + occupation + media_print + languages + heritage_language, data = bengaliData, subset=(individualism_log != "NA")))


#conclusion-------------------
# culture + media + education model is best fit. Culture makes an independent contribution, with 1st gen more ind than non-migrants, and no other sig diffs. However, 2nd gen is closer to non-migrant than 1st gen. Also higher IND amongst higher SES occupations and amongst more frequent print media users.
summary(finalModelInd <- lm(individualism_log ~ cultural_group + occupation + media_print, data = bengaliData, na.action = na.exclude))

#posthocs confirm sig diff between non-migrant and 1st gen, and that 2nd gen are closer to non-migrant than 1st gen
summary(posthocs <- glht(finalModelInd, linfct = mcp(cultural_group = "Tukey")))

#diagnostic plots - seems fine
plot(finalModelInd)

#confidence intervals
confint(finalModelInd)
confint(posthocs)

#within Bengali groups only--------------

#previous model: culture no longer sig as expected, given that only sig diff was 1st gen vs non-migrant. Print still sig, not occupation though 
summary(finalModelIndImm <- lm(individualism_log ~ cultural_group + occupation + media_print, data = bengaliData, subset=(individualism_log != "NA" & cultural_group != "Non-migrant")))

#acculturation: both sig. More identifiction with UK -> less IND, more identification with Bangladesh -> more IND
summary(acculturationModelIndImm <- lm(individualism_log ~ cultural_group + occupation + media_print + acculturation_UK + acculturation_heritage, data = bengaliData, subset=(individualism_log != "NA" & cultural_group != "Non-migrant")))

#model comparison - sig increases model fit
summary(finalModelIndImmAcc <- lm(individualism_log ~ cultural_group + occupation + media_print, data = bengaliData, subset=(individualism_log != "NA" & cultural_group != "Non-migrant" & acculturation_UK != "NA" & acculturation_heritage != "NA")))

anova(finalModelIndImmAcc,acculturationModelIndImm)

#diagnostic plots
plot(acculturationModelIndImm)

#95% CIs
confint(acculturationModelIndImm)


#conclusion: acculturation plays a sig role in individualism in ways expected based on cultural group differences. That is, acculturation to the UK decreases individualism, while acculturation to Bengali culture increases individualism.


#within 1st gen group only----------------------

#nothing now sig, although print is marginal (p<0.05)
summary(finalModelInd1stgen <- lm(individualism_log ~ occupation + media_print + acculturation_UK + acculturation_heritage, data = bengaliData, subset=(individualism_log != "NA" & cultural_group == "1st gen")))

#add age of migration, not sig
summary(migrationModelInd1stgen <- lm(individualism_log ~ occupation + media_print + acculturation_UK + acculturation_heritage + age_migration, data = bengaliData, subset=(individualism_log != "NA" & cultural_group == "1st gen")))

#conclusion: age of migration has no effect


# COLLECTIVISM ------------------------------------------------------------

#raw means and sds across groups----------------------------------------
by(bengaliData$collectivism, bengaliData$cultural_group, summary)
by(bengaliData$collectivism, bengaliData$cultural_group, sd, na.rm = TRUE)

#check assumptions / transformations--------------

#draw histogram, looks right skewed
ggplot(bengaliData, aes(collectivism)) + geom_histogram(aes(y = ..density..), colour = "black", fill = "white") + labs(x= "collectivism", y="Density")

#not normal (p<0.05)
shapiro.test(bengaliData$collectivism)

#levene's test - significant (p<0.02) so assumption of equal variances NOT met
leveneTest(bengaliData$collectivism, bengaliData$cultural_group, center=median)

#reflect then natural log transformation, then reflect again
bengaliData$collectivism_log <- log(7) - (log(8 - bengaliData$collectivism))

summary(bengaliData$collectivism_log)

#slightly better than before transformation
ggplot(bengaliData, aes(collectivism_log)) + geom_histogram(aes(y = ..density..), colour = "black", fill = "white") + labs(x= "collectivism_log", y="Density")

#still not normal (p<0.05) but better
shapiro.test(bengaliData$collectivism_log)

#levene's test - now equal variances met
leveneTest(bengaliData$collectivism_log, bengaliData$cultural_group, center=median)

#culture comparison-------------------------------

#graphically
ggplot(bengaliData, aes(cultural_group, collectivism)) + stat_summary(fun.y = mean, geom = "line", aes(group=1),fill = "White", color = "Black", size = 1)  + stat_summary(fun.y = mean, geom = "point", size = 4) + coord_cartesian(ylim = c(4, 7)) + labs(x = "", y = "Collectivism") + stat_summary(fun.data = mean_cl_boot, geom = "errorbar", width = 0.2, size = 1) + theme(axis.text.x = element_text(color = "Black", size = 14), axis.text.y = element_text(color = "Black", size = 18), axis.title.y = element_text(size = 18, vjust = 1.3), panel.background = element_rect(fill = "white"), axis.line = element_line(size = 1), panel.grid.minor = element_blank(), axis.ticks = element_line(size = 1, color = "black"))

#culture-only regression model
bengaliDataCol <- subset(bengaliData, is.na(cultural_group)==F)
bengaliDataCol <- subset(bengaliDataCol, is.na(collectivism_log)==F)

#null model
summary(nullModelCol <- lm(collectivism_log ~ 1, data = bengaliData, subset=(collectivism_log != "NA")))

#culturalgroup: both highly sig, 1st gen > non-migrant and 2nd gen > non-migrant
summary(cultureModelCol <- lm(collectivism_log ~ cultural_group, data = bengaliData, subset=(collectivism_log != "NA")))

#model comparison with null: highly sig
anova(nullModelCol, cultureModelCol)

#posthoc tests show sig diff between all 3 groups, 1st gen > 2nd gen > non-migrant
summary(posthocs <- glht(cultureModelCol, linfct = mcp(cultural_group = "Tukey")))

#conf intervals
confint(cultureModelCol)
confint(posthocs)

#model comparison--------------------------

#ensure all models based on same data
bengaliDataSub <- subset(bengaliData, is.na(collectivism_log)==F)
bengaliDataSub <- subset(bengaliDataSub, is.na(sex)==F)
bengaliDataSub <- subset(bengaliDataSub, is.na(age)==F)
bengaliDataSub <- subset(bengaliDataSub, is.na(family_contact)==F)
bengaliDataSub <- subset(bengaliDataSub, is.na(family_interaction)==F)
bengaliDataSub <- subset(bengaliDataSub, is.na(heritage_language)==F)
bengaliDataSub <- subset(bengaliDataSub, is.na(media_tv)==F)
bengaliDataSub <- subset(bengaliDataSub, is.na(media_internet)==F)
bengaliDataSub <- subset(bengaliDataSub, is.na(media_print)==F)
bengaliDataSub <- subset(bengaliDataSub, is.na(religiosity)==F)
bengaliDataSub <- subset(bengaliDataSub, is.na(years_education)==F)

#254 in total after all the exclusions
nrow(bengaliDataSub)

#demography (age + sex) null model
summary(demographyModel <- lm(collectivism_log ~ sex + age, data = bengaliDataSub, na.action = na.exclude))
#model adding parents country of birth
summary(parentsModel <- lm(collectivism_log ~ sex + age + parents_born, data = bengaliDataSub, na.action = na.exclude))
#model adding P's country of birth
summary(birthModel <- lm(collectivism_log ~ sex + age + country_born, data = bengaliDataSub, na.action = na.exclude))
#'culture' model adding both parents and P's country of birth 
summary(cultureModel <- lm(collectivism_log ~ sex + age + country_born + parents_born, data = bengaliDataSub, na.action = na.exclude))
#model including all vertical variables (relating to family/parents)
summary(verticalModel <- lm(collectivism_log ~ sex + age + parents_born + religiosity + family_contact + family_interaction + heritage_language, data = bengaliDataSub, na.action = na.exclude))
#model including all horizontal varialbes (relating to peers/local culture)
summary(horizontalModel <- lm(collectivism_log ~ sex + age + country_born + media_print + media_tv + media_internet + years_education, data = bengaliDataSub, na.action = na.exclude))
#global model including all variables
summary(globalModel <- lm(collectivism_log ~ sex + age + country_born + parents_born + media_print + media_tv + media_internet + years_education + religiosity + family_contact + family_interaction + heritage_language, data = bengaliDataSub, na.action = na.exclude))

#diagnostics of the global model- looks fine
plot(globalModel)
hist(resid(globalModel))

#model comparison using MUMIn. global, vertical and culture models are best supported
(modelComparison<-model.sel(demographyModel, parentsModel, birthModel, cultureModel, horizontalModel, verticalModel, globalModel))

#models with delta less than 4
subset(modelComparison, delta <4)

#tidy up output
table<-as.data.frame(modelComparison)[14:18]
table[,2:3]<- round(table[,2:3],2)
table[,4:5]<- round(table[,4:5],3)
table

#multimodel averaging across all models - suggests sex, & country born as important, secondarily religiosity, family contact
summary(model.avg(modelComparison, subset = delta < 4, revised.var = TRUE))
confint(model.avg(modelComparison, subset = delta < 4, revised.var = TRUE))


#exploratory regression models---------------------

#null model
summary(nullModelCol <- lm(collectivism_log ~ 1, data = bengaliData, subset=(collectivism_log != "NA")))

#culturalgroup: both highly sig, 1st gen > non-migrant and 2nd gen > non-migrant
summary(cultureModelCol <- lm(collectivism_log ~ cultural_group, data = bengaliData, subset=(collectivism_log != "NA")))

#model comparison with null: highly sig
anova(nullModelCol, cultureModelCol)

#add age and sex, age is marginally sig (p<0.1), sex highly sig (p<0.003)
summary(agesexcultureModelCol <- lm(collectivism_log ~ cultural_group + age + sex, data = bengaliData, subset=(collectivism_log != "NA")))

#model comparison - significantly improved fit for sex but not age
summary(sexcultureModelCol <- lm(collectivism_log ~ cultural_group + sex, data = bengaliData, subset=(collectivism_log != "NA")))
anova(cultureModelCol, sexcultureModelCol, agesexcultureModelCol)

#posthoc tests on sexageculture model still show sig diff between all 3 groups, 1st gen > 2nd gen > non-migrant
summary(posthocs <- glht(sexcultureModelCol, linfct = mcp(cultural_group = "Tukey")))

#plot sex diff, given it's a sig predictor
ggplot(bengaliData[!is.na(bengaliData$sex), ], aes(sex, collectivism_log)) + stat_summary(fun.y = mean, geom = "line", aes(group=1),fill = "Black", color = "Black", size = 1)  + stat_summary(fun.y = mean, geom = "point", size = 4) + coord_cartesian(ylim = c(1, 1.5)) + labs(x = "Sex", y = "ln(Collectivism)") + stat_summary(fun.data = mean_cl_boot, geom = "errorbar", width = 0.2, size = 1) + theme(axis.text.x = element_text(color = "Black", size = 16), axis.text.y = element_text(color = "Black", size = 16), axis.title.y = element_text(size = 20, vjust = 1.3), axis.title.x = element_text(size = 20, vjust = 0.3), panel.background = element_rect(fill = "white"), axis.line = element_line(size = 1), panel.grid.minor = element_blank(), axis.ticks = element_line(size = 1, color = "black"))

#culturalgroup + sex. Looks like the biggest sex diff is in 2ndgen, suggesting an interaction
ggplot(bengaliData[!is.na(bengaliData$cultural_group), ], aes(cultural_group, collectivism_log, linetype=sex)) + stat_summary(fun.y = mean, geom = "line", aes(group=sex),fill = "White", color = "Black", size = 1)  + stat_summary(fun.y = mean, geom = "point", size = 4) + coord_cartesian(ylim = c(0.5, 2)) + labs(x = "", y = "ln(Collectivism)") + stat_summary(fun.data = mean_cl_boot, geom = "errorbar", width = 0.2, size = 1) + theme(axis.text.x = element_text(color = "Black", size = 24), axis.text.y = element_text(color = "Black", size = 24), axis.title.y = element_text(size = 24, vjust = 0.3), panel.background = element_rect(fill = "white"), axis.line = element_line(size = 1), panel.grid.minor = element_blank(), axis.ticks = element_line(size = 1, color = "black"), legend.title = element_text(size=16), legend.text = element_text(size=15), axis.text = element_text(size=14), legend.background = element_rect(color = "Black"))

#add culture*sex interaction: approaching sig (<0.1) for 2ndgen * sex
summary(sexBYcultureModelCol <- lm(collectivism_log ~ cultural_group * sex, data = bengaliData, subset=(collectivism_log != "NA")))

#however, sex*culture does not sig better fit the data than sex+culture, so omit interaction
anova(cultureModelCol, sexcultureModelCol, sexBYcultureModelCol)

#plot effect of age - not a clear effect
ggplot(bengaliDataCol, aes(age, collectivism_log)) + geom_point(size = 2.5) + geom_smooth(method=glm, alpha = 0.5, size=1.4, colour = "Black") + scale_y_continuous(limits = c(0,2), breaks = seq(0,2,by=0.5)) + scale_x_continuous(breaks = seq(0,100,by=10)) + labs(x = "age", y = "ln(Collectivism)") + theme(axis.text.x = element_text(family="Times",color = "Black", size = 18), axis.text.y = element_text(family="Times",color = "Black", size = 18), axis.title.y = element_text(family="Times",size = 26, vjust = 1.5), axis.title.x = element_text(family="Times",size = 26, vjust = 0.0), strip.text = element_text(family="Times",size = 18), panel.background = element_rect(fill = "white"), axis.line = element_line(size = 1), panel.grid.minor = element_blank(), legend.title = element_blank(), legend.text = element_text(family="Times",size = 18), legend.key.width = unit(1, 'cm'), legend.background = element_rect(color = "black", size = 0.7), legend.justification = c(1,0), legend.position = c(0.95,0.55), legend.key = element_blank(), axis.ticks = element_line(size = 1, color = "black")) + guides(colour = guide_legend(override.aes = list(size=1.5))) + scale_colour_manual(values=c("indianred3", "darkolivegreen4", "Orange", "royalblue")) + scale_shape_manual(values=c(15,16,17,18))

#graph of age by cultural group - no effect for non-migrant, mild for 1st gen, biggest for 2nd gen
ggplot(bengaliDataCol, aes(age, collectivism_log, colour = cultural_group)) + geom_point(size = 2.5, aes(shape = cultural_group)) + geom_smooth(method=glm, alpha = 0.0, size=1.4) + scale_y_continuous(limits = c(0,2), breaks = seq(0,2,by=0.5)) + scale_x_continuous(breaks = seq(0,100,by=10)) + labs(x = "print media use", y = "ln(Collectivism)") + theme(axis.text.x = element_text(family="Times",color = "Black", size = 18), axis.text.y = element_text(family="Times",color = "Black", size = 18), axis.title.y = element_text(family="Times",size = 26, vjust = 1.5), axis.title.x = element_text(family="Times",size = 26, vjust = 0.0), strip.text = element_text(family="Times",size = 18), panel.background = element_rect(fill = "white"), axis.line = element_line(size = 1), panel.grid.minor = element_blank(), legend.title = element_blank(), legend.text = element_text(family="Times",size = 18), legend.key.width = unit(1, 'cm'), legend.background = element_rect(color = "black", size = 0.7), legend.justification = c(1,0), legend.key = element_blank(), axis.ticks = element_line(size = 1, color = "black")) + guides(colour = guide_legend(override.aes = list(size=1.5))) + scale_colour_manual(values=c("indianred3", "darkolivegreen4", "Orange", "royalblue")) + scale_shape_manual(values=c(15,16,17,18))

#add culture*age interaction: not sig for 2nd gen * age
summary(ageBYcultureModelCol <- lm(collectivism_log ~ cultural_group + sex + age + cultural_group * age, data = bengaliData, subset=(collectivism_log != "NA")))

#age*culture does not sig better fit the data than age+culture, so omit interaction
anova(cultureModelCol, agesexcultureModelCol, ageBYcultureModelCol)


#years education and occupation: not significant
summary(educationModelCol <- lm(collectivism_log ~ cultural_group + sex + years_education + occupation, data = bengaliData, subset=(collectivism_log != "NA")))


#all media variables: none significant
summary(mediaModelCol <- lm(collectivism_log ~ cultural_group + sex + media_internet + media_tv + media_print, data = bengaliData, subset=(collectivism_log != "NA")))


#add religiosity; sig effect
summary(religionModelCol <- lm(collectivism_log ~ cultural_group + sex + religiosity, data = bengaliData, subset=(collectivism_log != "NA")))

#model comparison - sig improved fit
summary(sexcultureModelColRel <- lm(collectivism_log ~ cultural_group + sex, data = bengaliData, subset=(collectivism_log != "NA" & religiosity != "NA")))

anova(sexcultureModelColRel, religionModelCol)

#graph of religiosity - strong effect
ggplot(bengaliDataCol, aes(religiosity, collectivism_log)) + geom_point(size = 2.5) + geom_smooth(method=glm, alpha = 0.5, size=1.4, colour = "Black") + scale_y_continuous(limits = c(0,2), breaks = seq(0,2,by=0.5)) + scale_x_continuous(breaks = seq(0,7,by=1)) + labs(x = "Religiosity", y = "ln(Collectivism)") + theme(axis.text.x = element_text(family="Times",color = "Black", size = 18), axis.text.y = element_text(family="Times",color = "Black", size = 18), axis.title.y = element_text(family="Times",size = 26, vjust = 1.5), axis.title.x = element_text(family="Times",size = 26, vjust = 0.0), strip.text = element_text(family="Times",size = 18), panel.background = element_rect(fill = "white"), axis.line = element_line(size = 1), panel.grid.minor = element_blank(), legend.title = element_blank(), legend.text = element_text(family="Times",size = 18), legend.key.width = unit(1, 'cm'), legend.background = element_rect(color = "black", size = 0.7), legend.justification = c(1,0), legend.position = c(0.95,0.55), legend.key = element_blank(), axis.ticks = element_line(size = 1, color = "black")) + guides(colour = guide_legend(override.aes = list(size=1.5))) + scale_colour_manual(values=c("indianred3", "darkolivegreen4", "Orange", "royalblue")) + scale_shape_manual(values=c(15,16,17,18))

#religiosity by culture - strongest effect in 1st gen, no effect in 2nd gen
ggplot(bengaliDataCol, aes(religiosity, collectivism_log, colour = cultural_group)) + geom_point(size = 2.5, aes(shape = cultural_group)) + geom_smooth(method=glm, alpha = 0.0, size=1.4) + scale_y_continuous(limits = c(0,2), breaks = seq(0,2,by=0.5)) + scale_x_continuous(breaks = seq(0,7,by=1)) + labs(x = "Religiosity", y = "ln(Collectivism)") + theme(axis.text.x = element_text(family="Times",color = "Black", size = 18), axis.text.y = element_text(family="Times",color = "Black", size = 18), axis.title.y = element_text(family="Times",size = 26, vjust = 1.5), axis.title.x = element_text(family="Times",size = 26, vjust = 0.0), strip.text = element_text(family="Times",size = 18), panel.background = element_rect(fill = "white"), axis.line = element_line(size = 1), panel.grid.minor = element_blank(), legend.title = element_blank(), legend.text = element_text(family="Times",size = 18), legend.key.width = unit(1, 'cm'), legend.background = element_rect(color = "black", size = 0.7), legend.justification = c(1,0), legend.key = element_blank(), axis.ticks = element_line(size = 1, color = "black")) + guides(colour = guide_legend(override.aes = list(size=1.5))) + scale_colour_manual(values=c("indianred3", "darkolivegreen4", "Orange", "royalblue")) + scale_shape_manual(values=c(15,16,17,18))

#but interaction is not sig
summary(religionBYcultureModelCol <- lm(collectivism_log ~ cultural_group + sex + religiosity + religiosity * cultural_group, data = bengaliData, subset=(collectivism_log != "NA")))


#family variables; family_contact is sig, sex and religiosity just about
summary(familyModelCol <- lm(collectivism_log ~ cultural_group + sex + religiosity + family_contact + family_interaction, data = bengaliData, subset=(collectivism_log != "NA")))

#remove family interaction; family_contact, sex and religiosity all sig
summary(familyModelCol <- lm(collectivism_log ~ cultural_group + sex + religiosity + family_contact, data = bengaliData, subset=(collectivism_log != "NA")))

#model comparison - family contact sig improves model fit (p<0.033)
summary(religionModelColFam <- lm(collectivism_log ~ cultural_group + sex + religiosity, data = bengaliData, subset=(family_contact != "NA")))

anova(religionModelColFam, familyModelCol)

#graph of family contact
ggplot(bengaliData[!is.na(bengaliData$cultural_group), ], aes(family_contact, collectivism_log)) + geom_point(size = 2.5) + geom_smooth(method=glm, alpha = 0.5, size=1.4, colour="Black") + scale_y_continuous(limits = c(0,2), breaks = seq(0,2,by=0.5)) + scale_x_continuous(breaks = seq(0,100,by=5)) + labs(x = "Family contact", y = "ln(Collectivism)") + theme(axis.text.x = element_text(family="Times",color = "Black", size = 18), axis.text.y = element_text(family="Times",color = "Black", size = 18), axis.title.y = element_text(family="Times",size = 26, vjust = 1.5), axis.title.x = element_text(family="Times",size = 26, vjust = 0.0), strip.text = element_text(family="Times",size = 18), panel.background = element_rect(fill = "white"), axis.line = element_line(size = 1), panel.grid.minor = element_blank(), legend.title = element_blank(), legend.text = element_text(family="Times",size = 18), legend.key.width = unit(1, 'cm'), legend.background = element_rect(color = "black", size = 0.7), legend.justification = c(1,0), legend.position = c(0.95,0.05), legend.key = element_blank(), axis.ticks = element_line(size = 1, color = "black")) + guides(colour = guide_legend(override.aes = list(size=1.5))) + scale_colour_manual(values=c("indianred3", "darkolivegreen4", "Orange", "royalblue")) + scale_shape_manual(values=c(15,16,17,18))

#graph of family contact by culture - no interaction
ggplot(bengaliData[!is.na(bengaliData$cultural_group), ], aes(family_contact, collectivism_log, colour = cultural_group)) + geom_point(size = 2.5, aes(shape = cultural_group)) + geom_smooth(method=glm, alpha = 0.0, size=1.4) + scale_y_continuous(limits = c(0,2), breaks = seq(0,2,by=0.5)) + scale_x_continuous(breaks = seq(0,100,by=5)) + labs(x = "Family contact", y = "ln(Collectivism)") + theme(axis.text.x = element_text(family="Times",color = "Black", size = 18), axis.text.y = element_text(family="Times",color = "Black", size = 18), axis.title.y = element_text(family="Times",size = 26, vjust = 1.5), axis.title.x = element_text(family="Times",size = 26, vjust = 0.0), strip.text = element_text(family="Times",size = 18), panel.background = element_rect(fill = "white"), axis.line = element_line(size = 1), panel.grid.minor = element_blank(), legend.title = element_blank(), legend.text = element_text(family="Times",size = 18), legend.key.width = unit(1, 'cm'), legend.background = element_rect(color = "black", size = 0.7), legend.justification = c(1,0), legend.position = c(0.95,0.05), legend.key = element_blank(), axis.ticks = element_line(size = 1, color = "black")) + guides(colour = guide_legend(override.aes = list(size=1.5))) + scale_colour_manual(values=c("indianred3", "darkolivegreen4", "Orange", "royalblue")) + scale_shape_manual(values=c(15,16,17,18))

#add languages; no effect
summary(languagesModelCol <- lm(collectivism_log ~ cultural_group + sex + religiosity + family_contact + languages + heritage_language, data = bengaliData, subset=(collectivism_log != "NA")))

#final model--------------------------------------------------------

#final model: culture, sex, religiosity and family contact are all sig predictors of collectivism. 1st gen more collectivist than 2nd gen/non-migrant (who do not differ), women more COL than men, COL increases with religiosity, and COL increases with family contact
summary(finalModelCol <- lm(collectivism_log ~ cultural_group + sex + religiosity + family_contact, data = bengaliData))

#posthoc tests show no diff between 2nd gen and non-migrant, controlling for sex, age, religion and family
summary(posthocs <- glht(finalModelCol, linfct = mcp(cultural_group = "Tukey")))

#diagnostics seem OK for final model
plot(finalModelCol)

#conf intervals
confint(finalModelCol)

#within 1st gen and 2nd gen groups only-----------------

#apply best-fitting model to subset: culture is still sig, family just sig, sex is marginal (p<0.08)
summary(finalModelColImm <- lm(collectivism_log ~ cultural_group + sex + religiosity + family_contact, data = bengaliData, subset=(cultural_group != "Non-migrant")))

#add acculturation vars: heritage is highly sig, non-migrant not. Family contact now sig
summary(finalModelColImm <- lm(collectivism_log ~ cultural_group + sex + religiosity + family_contact + acculturation_UK + acculturation_heritage, data = bengaliData, subset=(cultural_group != "Non-migrant")))

#remove UK acculturation. Again, family contact only other sig var sig
summary(finalModelColImm <- lm(collectivism_log ~ cultural_group + sex + religiosity + family_contact + acculturation_heritage, data = bengaliData, subset=(cultural_group != "Non-migrant")))


#conclusion - greater heritage acculturation is associated with higher collectivism, reflecting overall group differences

#within 1st gen group only-------------------------

#age of migration is significant, and all others are now ns
summary(finalModelColImm <- lm(collectivism_log ~ sex + religiosity + family_contact + acculturation_heritage + age_migration, data = bengaliData, subset=(cultural_group == "1st gen")))

#model comparison - sig at p=0.031
summary(finalModelColImm_noage <- lm(collectivism_log ~ sex + religiosity + family_contact + acculturation_heritage, data = bengaliData, subset=(cultural_group == "1st gen" & age_migration != "NA")))
anova(finalModelColImm_noage, finalModelColImm)


#conclusion: migrants who migrated when they were older have higher COL


#CLOSENESS---------------------

#raw means and sds across groups----------------------------------------
by(bengaliData$closeness, bengaliData$cultural_group, summary)
by(bengaliData$closeness, bengaliData$cultural_group, sd, na.rm = TRUE)

#check assumptions / transformations-----------------

#draw histogram - not normal and not continuous data, as it comes from a Likert scale
ggplot(bengaliData, aes(closeness)) + geom_histogram(aes(y = ..density..), colour = "black", fill = "white") + labs(x= "closeness", y="Density")

#not normal (p<0.05)
shapiro.test(bengaliData$closeness)

#levene's test - significant (p<0.02) so assumption of equal variances NOT met
leveneTest(bengaliData$closeness, bengaliData$cultural_group, center=median)

#given that data not normal or continuous, run multinomial logistic regressions, converted to ordered factors, using clm function of ordinal package. NB Can change to linear regressions by running lm instead of clm; there are no diffs between the methods apart from minor diffs in betas


#culture comparison------------------------------

#graphically - 1stgen and 2ndgen look identical, both higher than UK
ggplot(bengaliData, aes(cultural_group, closeness)) + stat_summary(fun.y = mean, geom = "line", aes(group=1),fill = "White", color = "Black", size = 1)  + stat_summary(fun.y = mean, geom = "point", size = 4) + coord_cartesian(ylim = c(1, 7)) + labs(x = "", y = "closeness") + stat_summary(fun.data = mean_cl_boot, geom = "errorbar", width = 0.2, size = 1) + theme(axis.text.x = element_text(color = "Black", size = 14), axis.text.y = element_text(color = "Black", size = 18), axis.title.y = element_text(size = 18, vjust = 1.3), panel.background = element_rect(fill = "white"), axis.line = element_line(size = 1), panel.grid.minor = element_blank(), axis.ticks = element_line(size = 1, color = "black"))

#for paper: 12-pt font, no legend (add labels in later)
ggplot(bengaliData, aes(cultural_group, closeness)) + stat_summary(fun.y = mean, geom = "line", aes(group=1))  + stat_summary(fun.y = mean, geom = "point") + coord_cartesian(ylim = c(3, 6)) + labs(x = "", y = "Mean Score") + stat_summary(fun.data = mean_cl_boot, geom = "errorbar", width = 0.2)  + theme(axis.text.x = element_text(color = "Black"), axis.line = element_line(), axis.text.y = element_text(color = "Black"), panel.background = element_rect(fill = "white"), panel.grid.minor = element_blank(), axis.ticks = element_line(color = "black"), legend.position = "none", plot.margin=unit(c(5,0,0,0),"mm")) + scale_colour_manual(values=c("#999999", "#E69F00", "#56B4E9", "#009E73", "#F0E442", "#0072B2", "#D55E00", "#CC79A7"))

ggsave(file="closeness.tiff", width = 6.5, height = 6, units = "cm")

#culture-only regression model

#given that data not normal or continuous, run multinomial logistic regressions, converted to ordered factors
summary(nullModelCLO <- clm(factor(closeness) ~ 1, data = bengaliData))

#culturalgroup: both sig, 1st gen > non-migrant and 2nd gen > non-migrant
summary(cultureModelCLO <- clm(factor(closeness) ~ cultural_group, data = bengaliData))

anova(nullModelCLO, cultureModelCLO)

#conf intervals
confint(cultureModelCLO)

#alternative method with polr from Quantpsyc- allows posthocs
(nullModelCLO <- polr(factor(closeness) ~ 1, data = bengaliData, Hess = TRUE))
(cultureModelCLO <- polr(factor(closeness) ~ cultural_group, data = bengaliData, Hess = TRUE))
## calculate p values
ctable <- coef(summary(cultureModelCLO))
p <- pnorm(abs(ctable[, "t value"]), lower.tail = FALSE) * 2
(ctable <- cbind(ctable, "p value" = round(p, digits=3)))

#compare null vs culture
anova(nullModelCLO, cultureModelCLO)

#posthocs - 1st gen > non-migrant, 2nd gen > non-migrant, and 1st gen=2nd gen
summary(posthocs <- glht(cultureModelCLO, linfct = mcp(cultural_group = "Tukey")))

#conf intervals
confint(cultureModelCLO)
confint(posthocs)


#model comparison--------------------------

bengaliDataSub <- subset(bengaliData, is.na(closeness)==F)
bengaliDataSub <- subset(bengaliDataSub, is.na(sex)==F)
bengaliDataSub <- subset(bengaliDataSub, is.na(age)==F)
bengaliDataSub <- subset(bengaliDataSub, is.na(family_contact)==F)
bengaliDataSub <- subset(bengaliDataSub, is.na(family_interaction)==F)
bengaliDataSub <- subset(bengaliDataSub, is.na(heritage_language)==F)
bengaliDataSub <- subset(bengaliDataSub, is.na(media_tv)==F)
bengaliDataSub <- subset(bengaliDataSub, is.na(media_internet)==F)
bengaliDataSub <- subset(bengaliDataSub, is.na(media_print)==F)
bengaliDataSub <- subset(bengaliDataSub, is.na(religiosity)==F)
bengaliDataSub <- subset(bengaliDataSub, is.na(years_education)==F)

#257 in total after all the exclusions
nrow(bengaliDataSub)

bengaliDataSub$closeness <- factor(bengaliDataSub$closeness) #to get clm to work

#demography (age + sex) null model
summary(demographyModel <- clm(closeness ~ sex + age, data = bengaliDataSub))
#model adding parents country of birth
summary(parentsModel <- clm(closeness ~ sex + age + parents_born, data = bengaliDataSub))
#model adding P's country of birth
summary(birthModel <- clm(closeness ~ sex + age + country_born, data = bengaliDataSub))
#'culture' model adding both parents and P's country of birth 
summary(cultureModel <- clm(closeness ~ sex + age + country_born + parents_born, data = bengaliDataSub))
#model including all vertical variables (relating to family/parents)
summary(verticalModel <- clm(closeness ~ sex + age + parents_born + religiosity + family_contact + family_interaction + heritage_language, data = bengaliDataSub))
#model including all horizontal varialbes (relating to peers/local culture)
summary(horizontalModel <- clm(closeness ~ sex + age + country_born + media_print + media_tv + media_internet + years_education, data = bengaliDataSub))
#global model including all variables
summary(globalModel <- clm(closeness ~ sex + age + country_born + parents_born + media_print + media_tv + media_internet + years_education + religiosity + family_contact + family_interaction + heritage_language, data = bengaliDataSub))

#assess global model fit vs null. Not significant but borderline, so continue
summary(nullModel <- clm(closeness ~ 1, data = bengaliDataSub))
anova(nullModel, globalModel)

#model comparison using MUMIn. PAR, CUL & VCT are best supported
(modelComparison <- model.sel(demographyModel, parentsModel, birthModel, cultureModel, horizontalModel, verticalModel, globalModel))

#models with delta less than 4
subset(modelComparison, delta <4)

#tidy up output
table<-as.data.frame(modelComparison)[15:19]
table[,2:3]<- round(table[,2:3],2)
table[,4:5]<- round(table[,4:5],3)
table

#multimodel averaging across all models - suggests parents born & fam interaction as important
summary(model.avg(modelComparison, subset = delta < 4, revised.var = TRUE))
confint(model.avg(modelComparison, subset = delta < 4, revised.var = TRUE))

#exploratory regression models---------------------------------

#given that data not normal or continuous, run multinomial logistic regressions, converted to ordered factors
summary(nullModelCLO <- clm(factor(closeness) ~ 1, data = bengaliData))

#culturalgroup: both sig, 1st gen > non-migrant and 2nd gen > non-migrant
summary(cultureModelCLO <- clm(factor(closeness) ~ cultural_group, data = bengaliData))

#model comparison is sig
anova(nullModelCLO, cultureModelCLO)

#add age & sex. Age shows a sig interaction with culture. After controlling for age, 1st gen is now less close than non-migrant. Sex not sig.
summary(agecultureModelCLO <- clm(factor(closeness) ~ cultural_group * age + sex, data = bengaliData))

#drop sex, model comparison shows sig better fit for interaction model
summary(agePLUScultureModelCLO <- clm(factor(closeness) ~ cultural_group + age, data = bengaliData))
summary(ageBYcultureModelCLO <- clm(factor(closeness) ~ cultural_group * age, data = bengaliData))
anova(cultureModelCLO,agePLUScultureModelCLO,ageBYcultureModelCLO)

#graph of age x culture interaction. For UK, closeness decreases with age. For Bengali groups, closeness increases
ggplot(bengaliData, aes(age, closeness, colour = cultural_group)) + geom_point(size = 2.5, aes(shape = cultural_group)) + geom_smooth(method=glm, alpha = 0.0, size=1.4) + scale_y_continuous(limits = c(1,7), breaks = seq(1,7,by=1)) + scale_x_continuous(breaks = seq(0,100,by=5)) + labs(x = "age", y = "closeness") + theme(axis.text.x = element_text(family="Times",color = "Black", size = 14), axis.text.y = element_text(family="Times",color = "Black", size = 14), axis.title.y = element_text(family="Times",size = 18, vjust = 1.5), axis.title.x = element_text(family="Times",size = 18, vjust = 0.0), strip.text = element_text(family="Times",size = 14), panel.background = element_rect(fill = "white"), axis.line = element_line(size = 1), panel.grid.minor = element_blank(), legend.title = element_blank(), legend.text = element_text(family="Times",size = 12), legend.key.width = unit(1, 'cm'), legend.background = element_rect(color = "black", size = 0.7), legend.justification = c(1,0), legend.key = element_blank(), axis.ticks = element_line(size = 1, color = "black")) + guides(colour = guide_legend(override.aes = list(size=1.5))) + scale_colour_manual(values=c("indianred3", "darkolivegreen4", "Orange", "royalblue")) + scale_shape_manual(values=c(15,16,17,18))

#version without points
ggplot(bengaliData, aes(age, closeness, linetype = cultural_group, color = cultural_group)) + geom_point(size = 2.5, aes(shape = cultural_group), alpha = 0.2) + geom_smooth(method=glm, alpha = 0.05, size=1.6) + scale_y_continuous(limits = c(1,7), breaks = seq(1,7,by=1)) + scale_x_continuous(breaks = seq(0,100,by=5)) + labs(x = "age", y = "closeness") + theme(axis.text.x = element_text(family="Times",color = "Black", size = 14), axis.text.y = element_text(family="Times",color = "Black", size = 14), axis.title.y = element_text(family="Times",size = 18, vjust = 1.5), axis.title.x = element_text(family="Times",size = 18, vjust = 0.0), strip.text = element_text(family="Times",size = 14), panel.background = element_rect(fill = "white"), axis.line = element_line(size = 1), panel.grid.minor = element_blank(), legend.title = element_blank(), legend.text = element_text(family="Times",size = 18), legend.key.width = unit(1, 'cm'), legend.background = element_rect(color = "black", size = 0.7), legend.justification = c(1,0), legend.key = element_blank(), axis.ticks = element_line(size = 1, color = "black")) + guides(colour = guide_legend(override.aes = list(size=1.5))) + scale_colour_manual(values=c("indianred3", "darkolivegreen4", "Orange", "royalblue"))

#12-pt font, no legend (add labels in later)
ggplot(bengaliData, aes(age, closeness, color = cultural_group)) +  geom_smooth(method=glm, alpha = 0.1) + scale_y_continuous(limits = c(1,7), breaks = seq(1,7,by=1)) + scale_x_continuous(breaks = seq(0,100,by=10)) + labs(x = "Age", y = "Closeness") + theme(axis.text.x = element_text(color = "Black"), axis.line = element_line(), axis.text.y = element_text(color = "Black"), panel.background = element_rect(fill = "white"), panel.grid.minor = element_blank(), axis.ticks = element_line(color = "black"), legend.position = "none", plot.margin=unit(c(5,0,0,0),"mm")) + scale_colour_manual(values=c("#999999", "#E69F00", "#56B4E9", "#009E73", "#F0E442", "#0072B2", "#D55E00", "#CC79A7"))

ggsave(file="closeness_ageculture.tiff", width = 5.93, height = 6, units = "cm")


#years education and occupation: not significant
summary(eduagecultureModelCLO <- clm(factor(closeness) ~ cultural_group * age + years_education + occupation, data = bengaliData))

#all media variables: none sig
summary(mediaagecultureModelCLO <- clm(factor(closeness) ~ cultural_group * age + media_internet + media_tv + media_print, data = bengaliData))

#add religiosity; not sig
summary(religionagecultureModelCLO <- clm(factor(closeness) ~ cultural_group * age + religiosity, data = bengaliData))

#add family variables; age interaction stil sig, family_interaction almost sig at p<.08
summary(familyagecultureModelCLO <- clm(factor(closeness) ~ cultural_group * age + family_contact + family_interaction, data = bengaliData))


#final model: culture by age interaction (closeness decreases with age for non-migrant, increases with age in Benglalis, esp 1stgen)
summary(finalModelCLO <- clm(factor(closeness) ~ cultural_group * age, data = bengaliData))

#model comparison against null model
summary(nullModelCLO <- clm(factor(closeness) ~ 1, data = bengaliData))
anova(nullModelCLO, finalModelCLO)

#get McFadden's pseudo R^2
1 - finalModelCLO$logLik / nullModelCLO$logLik


#within 1st gen and 2nd gen groups only----------------------

#apply best-fitting model to subset: nothing is now significant
summary(agefamilyModelCLOImm <- clm(factor(closeness) ~ cultural_group * age, data = bengaliData, subset=(cultural_group != "Non-migrant")))

#remove interactions (given that interactions were all driven by non-migrant group). Now only age is sig: older Ps are more close to others
summary(agefamilyModelCLOImm <- clm(factor(closeness) ~ cultural_group + age, data = bengaliData, subset=(cultural_group != "Non-migrant")))

#add acculturation vars: neither sig
summary(accagefamilyModelCLOImm <- clm(factor(closeness) ~ cultural_group + age + acculturation_UK + acculturation_heritage, data = bengaliData, subset=(cultural_group != "Non-migrant")))


#within 1st gen group only-------------------------

#age is still sig
summary(agefamilyModelCLO1st <- clm(factor(closeness) ~ age, data = bengaliData, subset=(cultural_group == "1st gen")))

#add age of migration, not sig
summary(agefamilyModelCLO1st <- clm(factor(closeness) ~ age + age_migration, data = bengaliData, subset=(cultural_group == "1st gen")))

#conclusion: no effect of age of migration, only absolute age


#SELF-ENHANCEMENT--------------------------------

#raw means and sds across groups----------------------------------------
by(bengaliData$selfserving, bengaliData$cultural_group, summary)
by(bengaliData$selfserving, bengaliData$cultural_group, sd, na.rm = TRUE)

#check assumptions / transformations----------------------

#draw histogram - looks normal
ggplot(bengaliData, aes(selfserving)) + geom_histogram(aes(y = ..density..), colour = "black", fill = "white") + labs(x= "selfserving", y="Density")

#almost normally distributed (p=0.033)
shapiro.test(bengaliData$selfserving)

#levene's test - not significant so assumption of equal variances is met. No need to transform
leveneTest(bengaliData$selfserving, bengaliData$cultural_group, center=median)


#culture comparison-------------------------------

#graphically - looks like higher SSB in 2nd gen, but big overlap
ggplot(bengaliData, aes(cultural_group, selfserving)) + stat_summary(fun.y = mean, geom = "line", aes(group=1),fill = "White", color = "Black", size = 1)  + stat_summary(fun.y = mean, geom = "point", size = 4) + coord_cartesian(ylim = c(0,50)) + labs(x = "", y = "Self-enhancement") + stat_summary(fun.data = mean_cl_boot, geom = "errorbar", width = 0.2, size = 1) + theme(axis.text.x = element_text(color = "Black", size = 14), axis.text.y = element_text(color = "Black", size = 18), axis.title.y = element_text(size = 18, vjust = 1.3), panel.background = element_rect(fill = "white"), axis.line = element_line(size = 1), panel.grid.minor = element_blank(), axis.ticks = element_line(size = 1, color = "black"))

#culture-only regression model

#null model
summary(nullModelSSB <- lm(selfserving ~ 1, data = bengaliData, na.action = na.exclude))

#culturalgroup: no sig diffs
summary(cultureModelSSB <- lm(selfserving ~ cultural_group, data = bengaliData, na.action = na.exclude))

anova(nullModelSSB,cultureModelSSB)

#posthoc tests
summary(posthocs <- glht(cultureModelSSB, linfct = mcp(cultural_group = "Tukey")))

#conf intervals
confint(cultureModelSSB)
confint(posthocs)


#model comparison-------------------------

#ensure all models based on same data
bengaliDataSub <- subset(bengaliData, is.na(selfserving)==F)
bengaliDataSub <- subset(bengaliDataSub, is.na(sex)==F)
bengaliDataSub <- subset(bengaliDataSub, is.na(age)==F)
bengaliDataSub <- subset(bengaliDataSub, is.na(family_contact)==F)
bengaliDataSub <- subset(bengaliDataSub, is.na(family_interaction)==F)
bengaliDataSub <- subset(bengaliDataSub, is.na(heritage_language)==F)
bengaliDataSub <- subset(bengaliDataSub, is.na(media_tv)==F)
bengaliDataSub <- subset(bengaliDataSub, is.na(media_internet)==F)
bengaliDataSub <- subset(bengaliDataSub, is.na(media_print)==F)
bengaliDataSub <- subset(bengaliDataSub, is.na(religiosity)==F)
bengaliDataSub <- subset(bengaliDataSub, is.na(years_education)==F)

#256 in total after all the exclusions
nrow(bengaliDataSub)

#demography (age + sex) null model
summary(demographyModel <- lm(selfserving ~ sex + age, data = bengaliDataSub, na.action = na.exclude))
#model adding parents country of birth
summary(parentsModel <- lm(selfserving ~ sex + age + parents_born, data = bengaliDataSub, na.action = na.exclude))
#model adding P's country of birth
summary(birthModel <- lm(selfserving ~ sex + age + country_born, data = bengaliDataSub, na.action = na.exclude))
#'culture' model adding both parents and P's country of birth 
summary(cultureModel <- lm(selfserving ~ sex + age + country_born + parents_born, data = bengaliDataSub, na.action = na.exclude))
#model including all vertical variables (relating to family/parents)
summary(verticalModel <- lm(selfserving ~ sex + age + parents_born + religiosity + family_contact + family_interaction + heritage_language, data = bengaliDataSub, na.action = na.exclude))
#model including all horizontal varialbes (relating to peers/local culture)
summary(horizontalModel <- lm(selfserving ~ sex + age + country_born + media_print + media_tv + media_internet + years_education, data = bengaliDataSub, na.action = na.exclude))
#global model including all variables
summary(globalModel <- lm(selfserving ~ sex + age + country_born + parents_born + media_print + media_tv + media_internet + years_education + religiosity + family_contact + family_interaction + heritage_language, data = bengaliDataSub, na.action = na.exclude))

#GLOBAL MODEL DOES NOT FIT THE DATA, SO NO MODEL COMPARISON IS POSSIBLE - DO NOT CONTINUE

#exploratory regression models--------------------------

#null model
summary(nullModelSSB <- lm(selfserving ~ 1, data = bengaliData, na.action = na.exclude))

#culturalgroup: no sig diffs
summary(cultureModelSSB <- lm(selfserving ~ cultural_group, data = bengaliData, na.action = na.exclude))

anova(nullModelSSB,cultureModelSSB)

#add age & sex
summary(agesexModelSSB <- lm(selfserving ~ cultural_group + age + sex, data = bengaliData, na.action = na.exclude))

#remove age, sex is marginal (p<0.065)
summary(sexModelSSB <- lm(selfserving ~ cultural_group + sex, data = bengaliData, na.action = na.exclude))

anova(nullModelSSB,cultureModelSSB,sexModelSSB)

#plot sex diff, given it's almost a sig predictor
ggplot(bengaliData, aes(sex, selfserving)) + stat_summary(fun.y = mean, geom = "line", aes(group=1),fill = "Black", color = "Black", size = 1)  + stat_summary(fun.y = mean, geom = "point", size = 4) + coord_cartesian(ylim = c(0, 50)) + labs(x = "Sex", y = "Self-enhancement") + stat_summary(fun.data = mean_cl_boot, geom = "errorbar", width = 0.2, size = 1) + theme(axis.text.x = element_text(color = "Black", size = 16), axis.text.y = element_text(color = "Black", size = 16), axis.title.y = element_text(size = 20, vjust = 1.3), axis.title.x = element_text(size = 20, vjust = 0.3), panel.background = element_rect(fill = "white"), axis.line = element_line(size = 1), panel.grid.minor = element_blank(), axis.ticks = element_line(size = 1, color = "black"))

#culturalgroup + sex. Looks like the biggest sex diff is in 2ndgen, suggesting an interaction
ggplot(bengaliData, aes(cultural_group, selfserving, linetype=sex)) + stat_summary(fun.y = mean, geom = "line", aes(group=sex),fill = "White", color = "Black", size = 1)  + stat_summary(fun.y = mean, geom = "point", size = 4) + coord_cartesian(ylim = c(0, 70)) + labs(x = "", y = "selfserving") + stat_summary(fun.data = mean_cl_boot, geom = "errorbar", width = 0.2, size = 1) + theme(axis.text.x = element_text(color = "Black", size = 24), axis.text.y = element_text(color = "Black", size = 24), axis.title.y = element_text(size = 24, vjust = 0.3), panel.background = element_rect(fill = "white"), axis.line = element_line(size = 1), panel.grid.minor = element_blank(), axis.ticks = element_line(size = 1, color = "black"), legend.title = element_text(size=16), legend.text = element_text(size=15), axis.text = element_text(size=14), legend.background = element_rect(color = "Black"))

#or with lines indicating culture and sex on the x-axis
ggplot(bengaliData, aes(sex, selfserving, linetype=cultural_group)) + stat_summary(fun.y = mean, geom = "line", aes(group=cultural_group),fill = "White", color = "Black", size = 1)  + stat_summary(fun.y = mean, geom = "point", size = 4) + coord_cartesian(ylim = c(20, 60)) + labs(x = "", y = "selfserving") + stat_summary(fun.data = mean_cl_boot, geom = "errorbar", width = 0.2, size = 1) + theme(axis.text.x = element_text(color = "Black", size = 24), axis.text.y = element_text(color = "Black", size = 24), axis.title.y = element_text(size = 24, vjust = 0.3), panel.background = element_rect(fill = "white"), axis.line = element_line(size = 1), panel.grid.minor = element_blank(), axis.ticks = element_line(size = 1, color = "black"), legend.title = element_text(size=16), legend.text = element_text(size=15), axis.text = element_text(size=14), legend.background = element_rect(color = "Black"))

#adding a sex * culture interaction isn't sig as a predictor, but does improve model fit
summary(sexBYcultureModelSSB <- lm(selfserving ~ cultural_group * sex, data = bengaliData, na.action = na.exclude))

anova(nullModelSSB,cultureModelSSB,sexBYcultureModelSSB)

#years education and occupation: years education is significant: more education = more self-enhancement
summary(edusexModelSSB <- lm(selfserving ~ cultural_group * sex + years_education + occupation, data = bengaliData, na.action = na.exclude))

#remove occupation, years_education still sig, and in interaction
summary(edusexModelSSB <- lm(selfserving ~ cultural_group * sex * years_education, data = bengaliData, na.action = na.exclude))

#model comparison, years education does improve model fit, and interaction improves additive
summary(nullModelSSB_edu <- lm(selfserving ~ 1, data = bengaliData, subset=(years_education != "NA")))
summary(cultureModelSSB_edu <- lm(selfserving ~ cultural_group, data = bengaliData, subset=(years_education != "NA")))
summary(sexBYcultureModelSSB_edu <- lm(selfserving ~ cultural_group * sex, data = bengaliData, subset=(years_education != "NA")))
summary(eduBYsexBYcultureModelSSB_edu <- lm(selfserving ~ cultural_group * sex * years_education, data = bengaliData))

anova(nullModelSSB_edu, cultureModelSSB_edu, sexBYcultureModelSSB_edu, eduBYsexBYcultureModelSSB_edu)


#graph of years_education by culture
ggplot(bengaliData, aes(years_education, selfserving, colour = cultural_group)) + geom_point(size = 2.5, aes(shape = cultural_group)) + geom_smooth(method=glm, alpha = 0.0, size=1.4) + scale_y_continuous(limits = c(0,100), breaks = seq(0,100,by=10)) + scale_x_continuous(breaks = seq(0,100,by=5)) + labs(x = "years_education", y = "selfserving") + theme(axis.text.x = element_text(family="Times",color = "Black", size = 18), axis.text.y = element_text(family="Times",color = "Black", size = 18), axis.title.y = element_text(family="Times",size = 26, vjust = 1.5), axis.title.x = element_text(family="Times",size = 26, vjust = 0.0), strip.text = element_text(family="Times",size = 18), panel.background = element_rect(fill = "white"), axis.line = element_line(size = 1), panel.grid.minor = element_blank(), legend.title = element_blank(), legend.text = element_text(family="Times",size = 18), legend.key.width = unit(1, 'cm'), legend.background = element_rect(color = "black", size = 0.7), legend.justification = c(1,0), legend.key = element_blank(), axis.ticks = element_line(size = 1, color = "black")) + guides(colour = guide_legend(override.aes = list(size=1.5))) + scale_colour_manual(values=c("indianred3", "darkolivegreen4", "Orange", "royalblue")) + scale_shape_manual(values=c(15,16,17,18))

#graph of years_education by sex
ggplot(bengaliData, aes(years_education, selfserving, colour = sex)) + geom_point(size = 2.5, aes(shape = sex)) + geom_smooth(method=glm, alpha = 0.0, size=1.4) + scale_y_continuous(limits = c(0,100), breaks = seq(0,100,by=10)) + scale_x_continuous(breaks = seq(0,100,by=5)) + labs(x = "years_education", y = "selfserving") + theme(axis.text.x = element_text(family="Times",color = "Black", size = 18), axis.text.y = element_text(family="Times",color = "Black", size = 18), axis.title.y = element_text(family="Times",size = 26, vjust = 1.5), axis.title.x = element_text(family="Times",size = 26, vjust = 0.0), strip.text = element_text(family="Times",size = 18), panel.background = element_rect(fill = "white"), axis.line = element_line(size = 1), panel.grid.minor = element_blank(), legend.title = element_blank(), legend.text = element_text(family="Times",size = 18), legend.key.width = unit(1, 'cm'), legend.background = element_rect(color = "black", size = 0.7), legend.justification = c(1,0), legend.key = element_blank(), axis.ticks = element_line(size = 1, color = "black")) + guides(colour = guide_legend(override.aes = list(size=1.5))) + scale_colour_manual(values=c("indianred3", "darkolivegreen4", "Orange", "royalblue")) + scale_shape_manual(values=c(15,16,17,18))

#all media variables: none sig, although 3-way culture*sex*education is now even bigger
summary(mediasexModelSSB <- lm(selfserving ~ cultural_group * sex * years_education + media_internet + media_tv + media_print, data = bengaliData, na.action = na.exclude))

#add religiosity; not sig
summary(religionsexModelSSB <- lm(selfserving ~ cultural_group * sex  * years_education + religiosity, data = bengaliData, na.action = na.exclude))

#add family variables; not sig
summary(familysexModelSSB <- lm(selfserving ~ cultural_group * sex * years_education + family_contact + family_interaction, data = bengaliData, na.action = na.exclude))

#add language variables; not sig
summary(familysexModelSSB <- lm(selfserving ~ cultural_group * sex * years_education + languages + heritage_language, data = bengaliData, na.action = na.exclude))


#final model----------------------
# culture*sex*years_education interaction where men are self-enhancing all the time irrespective of culture and education; 1st gen women also are self-enhancing irrespecitve of education; but nonmigrants and 2nd gen women both show more self-enhancing in response to years of education.
summary(finalModelSSB <- lm(selfserving ~ cultural_group * sex  * years_education, data = bengaliData, na.action = na.exclude))

#attempt at visualising 3-way interaction
#graph of years_education by sex
ggplot(bengaliData, aes(years_education, selfserving, colour = sex)) + facet_wrap(~ cultural_group) + geom_point(size = 2.5, aes(shape = sex)) + geom_smooth(method=glm, alpha = 0.0, size=1.4) + scale_y_continuous(limits = c(0,100), breaks = seq(0,100,by=10)) + scale_x_continuous(breaks = seq(0,100,by=5)) + labs(x = "years_education", y = "selfserving") + theme(axis.text.x = element_text(family="Times",color = "Black", size = 18), axis.text.y = element_text(family="Times",color = "Black", size = 18), axis.title.y = element_text(family="Times",size = 26, vjust = 1.5), axis.title.x = element_text(family="Times",size = 26, vjust = 0.0), strip.text = element_text(family="Times",size = 18), panel.background = element_rect(fill = "white"), axis.line = element_line(size = 1), panel.grid.minor = element_blank(), legend.title = element_blank(), legend.text = element_text(family="Times",size = 18), legend.key.width = unit(1, 'cm'), legend.background = element_rect(color = "black", size = 0.7), legend.justification = c(1,0), legend.position = c(0.95,0.05), legend.key = element_blank(), axis.ticks = element_line(size = 1, color = "black")) + guides(colour = guide_legend(override.aes = list(size=1.5))) + scale_colour_manual(values=c("indianred3", "darkolivegreen4", "Orange", "royalblue")) + scale_shape_manual(values=c(15,16,17,18))

#or...(clearer I think)
ggplot(bengaliData, aes(years_education, selfserving, colour = cultural_group)) + facet_wrap(~ sex) + geom_point(size = 2.5) + geom_smooth(method=glm, alpha = 0.0, size=1.4) + scale_y_continuous(limits = c(0,100), breaks = seq(0,100,by=10)) + scale_x_continuous(breaks = seq(0,100,by=5)) + labs(x = "Years of education", y = "Self-enhancement") + theme(axis.text.x = element_text(family="Times",color = "Black", size = 18), axis.text.y = element_text(family="Times",color = "Black", size = 18), axis.title.y = element_text(family="Times",size = 26, vjust = 1.5), axis.title.x = element_text(family="Times",size = 26, vjust = 0.0), strip.text = element_text(family="Times",size = 18), panel.background = element_rect(fill = "white"), axis.line = element_line(size = 1), panel.grid.minor = element_blank(), legend.title = element_blank(), legend.text = element_text(family="Times",size = 18), legend.key.width = unit(1, 'cm'), legend.background = element_rect(color = "black", size = 0.7), legend.justification = c(1,0), legend.key = element_blank(), axis.ticks = element_line(size = 1, color = "black")) + guides(colour = guide_legend(override.aes = list(size=1.5))) + scale_colour_manual(values=c("indianred3", "darkolivegreen4", "Orange", "royalblue")) + scale_shape_manual(values=c(15,16,17,18))

#and with faded points
ggplot(bengaliData, aes(years_education, selfserving, color = cultural_group, linetype = cultural_group)) + facet_wrap(~ sex) + geom_point(aes(shape=cultural_group), size = 2.5, alpha = 0.2) + geom_smooth(method=glm, alpha = 0.0, size=1.4) + scale_y_continuous(limits = c(0,100), breaks = seq(0,100,by=10)) + scale_x_continuous(breaks = seq(0,100,by=5)) + labs(x = "Years of education", y = "Self-enhancement") + theme(axis.text.x = element_text(family="Times",color = "Black", size = 18), axis.text.y = element_text(family="Times",color = "Black", size = 18), axis.title.y = element_text(family="Times",size = 26, vjust = 1.5), axis.title.x = element_text(family="Times",size = 26, vjust = 0.0), strip.text = element_text(family="Times",size = 18), panel.background = element_rect(fill = "white"), axis.line = element_line(size = 1), panel.grid.minor = element_blank(), legend.title = element_blank(), legend.text = element_text(family="Times",size = 18), legend.key.width = unit(1, 'cm'), legend.background = element_rect(color = "black", size = 0.7), legend.justification = c(1,0), legend.key = element_blank(), axis.ticks = element_line(size = 1, color = "black")) + guides(colour = guide_legend(override.aes = list(size=1.5))) + scale_colour_manual(values=c("indianred3", "darkolivegreen4", "Orange", "royalblue")) + scale_shape_manual(values=c(15,16,17,18))

#no points, 12-pt font, no legend (add labels in later)
ggplot(bengaliData, aes(years_education, selfserving, colour = cultural_group)) + facet_wrap(~ sex) + geom_smooth(method=glm, alpha = 0.1) + scale_y_continuous(limits = c(0,100), breaks = seq(0,100,by=10)) + scale_x_continuous(breaks = seq(0,100,by=10)) + labs(x = "Years education", y = "Self-enhancement") + theme(axis.text.x = element_text(color = "Black"), axis.line = element_line(), axis.text.y = element_text(color = "Black"), panel.background = element_rect(fill = "white"), panel.grid.minor = element_blank(), axis.ticks = element_line(color = "black"), legend.position = "none", plot.margin=unit(c(5,1,0,0),"mm")) + scale_colour_manual(values=c("#999999", "#E69F00", "#56B4E9", "#009E73", "#F0E442", "#0072B2", "#D55E00", "#CC79A7"))

ggsave(file="ssb_sexeducation.tiff", width = 7, height = 6, units = "cm")


#within 1st gen and 2nd gen groups only-------------------

#apply previously best-fitting model to subset: years education no longer doing much
summary(sexcultureeduModelSSBImm <- lm(selfserving ~ cultural_group * sex  * years_education, data = bengaliData, subset=(cultural_group != "Non-migrant")))

#add acculturation vars: neither acculturation variable is sig
summary(accsexBYcultureModelSSBImm <- lm(selfserving ~ cultural_group * sex * years_education + acculturation_UK + acculturation_heritage, data = bengaliData, subset=(cultural_group != "Non-migrant")))


#within 1st gen group only---------------------------

#now can't do culture, but sex*education interaction no longer significant
summary(sexModelSSB1st <- lm(selfserving ~ sex * years_education, data = bengaliData, subset=(cultural_group == "1st gen")))

#add age of migration, not sig
summary(agemigModelSSB1st <- lm(selfserving ~ age_migration, data = bengaliData, subset=(cultural_group == "1st gen")))

#conclusion: no effect of age of migration


# CATEGORISATION-------------------------------

#raw means and sds across groups----------------------------------------
by(bengaliData$holistic_categorisation, bengaliData$cultural_group, summary)
by(bengaliData$holistic_categorisation, bengaliData$cultural_group, sd, na.rm = TRUE)


#check assumptions / transformations--------------------------

#draw histogram - looks very un-normal
ggplot(bengaliData, aes(holistic_categorisation)) + geom_histogram(aes(y = ..density..), colour = "black", fill = "white") + labs(x= "holistic_categorisation", y="Density")

#not normally distributed at all
shapiro.test(bengaliData$holistic_categorisation)

#levene's test - not significant so assumption of equal variances is met
leveneTest(bengaliData$holistic_categorisation, bengaliData$cultural_group, center=median)

#culture comparison-----------------------------------

#graphically - non-migrant slightly lower than Bengali groups, albeit with large error bars
ggplot(bengaliData, aes(cultural_group, holistic_categorisation)) + stat_summary(fun.y = mean, geom = "line", aes(group=1),fill = "White", color = "Black", size = 1)  + stat_summary(fun.y = mean, geom = "point", size = 4) + coord_cartesian(ylim = c(0.5,1)) + labs(x = "", y = "Holistic categorisation") + stat_summary(fun.data = mean_cl_boot, geom = "errorbar", width = 0.2, size = 1) + theme(axis.text.x = element_text(color = "Black", size = 14), axis.text.y = element_text(color = "Black", size = 18), axis.title.y = element_text(size = 18, vjust = 1.3), panel.background = element_rect(fill = "white"), axis.line = element_line(size = 1), panel.grid.minor = element_blank(), axis.ticks = element_line(size = 1, color = "black"))


# use quasibinomial due to non-normality and under-dispersion

#assumptions checks - linear model is clearly not right
summary(linearModel <- lm(holistic_categorisation ~ cultural_group, data = bengaliData, na.action = na.exclude))
plot(linearModel)
hist(residuals(linearModel))

#null model
summary(nullModelHOLqb <- glm(holistic_categorisation ~ 1, data = bengaliData, family = "quasibinomial", na.action = na.exclude))

#culturalgroup: no sig diffs
summary(cultureModelHOLqb <- glm(holistic_categorisation ~ cultural_group, data = bengaliData, family = "quasibinomial", na.action = na.exclude))

anova(nullModelHOLqb,cultureModelHOLqb, test = "F")

summary(posthocs <- glht(cultureModelHOLqb, linfct = mcp(cultural_group = "Tukey")))

#conf intervals
confint(cultureModelHOLqb)
confint(posthocs)


#model comparison----------------------

#ensure all models based on same data
bengaliDataSub <- subset(bengaliData, is.na(holistic_categorisation)==F)
bengaliDataSub <- subset(bengaliDataSub, is.na(sex)==F)
bengaliDataSub <- subset(bengaliDataSub, is.na(age)==F)
bengaliDataSub <- subset(bengaliDataSub, is.na(family_contact)==F)
bengaliDataSub <- subset(bengaliDataSub, is.na(family_interaction)==F)
bengaliDataSub <- subset(bengaliDataSub, is.na(heritage_language)==F)
bengaliDataSub <- subset(bengaliDataSub, is.na(media_tv)==F)
bengaliDataSub <- subset(bengaliDataSub, is.na(media_internet)==F)
bengaliDataSub <- subset(bengaliDataSub, is.na(media_print)==F)
bengaliDataSub <- subset(bengaliDataSub, is.na(religiosity)==F)
bengaliDataSub <- subset(bengaliDataSub, is.na(years_education)==F)

#257 in total after all the exclusions
nrow(bengaliDataSub)

#hack from MUMiN for calculating log likelihoods from quasibinomial models, allowing comparison table to be produced. See ?model.sel and example(QAIC)
x.quasibinomial <- function(...) {
  res <- quasibinomial(...)
  res$aic <- binomial(...)$aic
  res
}

#demography (age + sex) null model
summary(demographyModel <- glm(holistic_categorisation ~ sex + age, data = bengaliDataSub, family = "x.quasibinomial", na.action = na.exclude))
#model adding parents country of birth
summary(parentsModel <- glm(holistic_categorisation ~ sex + age + parents_born, data = bengaliDataSub, family = "x.quasibinomial", na.action = na.exclude))
#model adding P's country of birth
summary(birthModel <- glm(holistic_categorisation ~ sex + age + country_born, data = bengaliDataSub, family = "x.quasibinomial", na.action = na.exclude))
#'culture' model adding both parents and P's country of birth 
summary(cultureModel <- glm(holistic_categorisation ~ sex + age + country_born + parents_born, data = bengaliDataSub, family = "x.quasibinomial", na.action = na.exclude))
#model including all vertical variables (relating to family/parents)
summary(verticalModel <- glm(holistic_categorisation ~ sex + age + parents_born + religiosity + family_contact + family_interaction + heritage_language, data = bengaliDataSub, family = "x.quasibinomial", na.action = na.exclude))
#model including all horizontal varialbes (relating to peers/local culture)
summary(horizontalModel <- glm(holistic_categorisation ~ sex + age + country_born + media_print + media_tv + media_internet + years_education, data = bengaliDataSub, family = "x.quasibinomial", na.action = na.exclude))
#global model including all variables
summary(globalModel <- glm(holistic_categorisation ~ sex + age + country_born + parents_born + media_print + media_tv + media_internet + years_education + religiosity + family_contact + family_interaction + heritage_language, data = bengaliDataSub, family = "x.quasibinomial", na.action = na.exclude))

summary(nullModel <- glm(holistic_categorisation ~ 1, data = bengaliDataSub, family = "x.quasibinomial", na.action = na.exclude))
anova(nullModel, globalModel, test = "F")

#NO SIG MODEL FIT FOR THE GLOBAL MODEL SO CAN'T DO MODEL COMPARISON, DO NOT CONTINUE


#exploratory regression models-----------------------------

#null model
summary(nullModelHOLqb <- glm(holistic_categorisation ~ 1, data = bengaliData, family = "quasibinomial", na.action = na.exclude))

#culturalgroup: no sig diffs
summary(cultureModelHOLqb <- glm(holistic_categorisation ~ cultural_group, data = bengaliData, family = "quasibinomial", na.action = na.exclude))

anova(nullModelHOLqb,cultureModelHOLqb, test = "F")


#try age and sex, neither sig
summary(ageModelHOLqb <- glm(holistic_categorisation ~ cultural_group + sex + age, data = bengaliData, family = "quasibinomial", na.action = na.exclude))


#years education and occupation: occupation is almost significant (graduates are less holistic)
summary(eduoccModelHOLqb <- glm(holistic_categorisation ~ cultural_group + years_education + occupation, data = bengaliData, family = "quasibinomial", na.action = na.exclude))

#just occupation: again not significant. Interaction also not significant
summary(eduoccModelHOLqb <- glm(holistic_categorisation ~ cultural_group + occupation, data = bengaliData, family = "quasibinomial", na.action = na.exclude))

#model comparison, occupation does not improve model fit, either linear or in interaction
summary(cultureModelHOL_occ <- glm(holistic_categorisation ~ cultural_group, data = bengaliData, family = "quasibinomial", subset=(occupation != "NA")))
summary(occcultureModelHOL_occ <- glm(holistic_categorisation ~ cultural_group + occupation, data = bengaliData, family = "quasibinomial", subset=(occupation != "NA")))
summary(occBYcultureModelHOL_occ <- glm(holistic_categorisation ~ cultural_group * occupation, data = bengaliData, family = "quasibinomial", subset=(occupation != "NA")))

anova(cultureModelHOL_occ, occcultureModelHOL_occ, occBYcultureModelHOL_occ, test = "F")

#graph of occupation: lower in graduates but big error bar
ggplot(bengaliData[!is.na(bengaliData$occupation), ], aes(occupation, holistic_categorisation)) + stat_summary(fun.y = mean, geom = "line", aes(group=1),fill = "Black", color = "Black", size = 1)  + stat_summary(fun.y = mean, geom = "point", size = 4) + coord_cartesian(ylim = c(0, 1)) + labs(x = "occupation", y = "holistic_categorisation") + stat_summary(fun.data = mean_cl_boot, geom = "errorbar", width = 0.2, size = 1) + theme(axis.text.x = element_text(color = "Black", size = 16), axis.text.y = element_text(color = "Black", size = 16), axis.title.y = element_text(size = 20, vjust = 1.3), axis.title.x = element_text(size = 20, vjust = 0.3), panel.background = element_rect(fill = "white"), axis.line = element_line(size = 1), panel.grid.minor = element_blank(), axis.ticks = element_line(size = 1, color = "black"))

#occupation * culture: no effect in 1st gen, big effect in non-migrant
ggplot(bengaliData[!is.na(bengaliData$occupation), ], aes(occupation, holistic_categorisation, color=cultural_group)) + stat_summary(fun.y = mean, geom = "line", aes(group=cultural_group),fill = "Black", size = 1)  + stat_summary(fun.y = mean, geom = "point", size = 4) + coord_cartesian(ylim = c(0, 1)) + labs(x = "occupation", y = "holistic_categorisation") + stat_summary(fun.data = mean_cl_boot, geom = "errorbar", width = 0.2, size = 1) + theme(axis.text.x = element_text(color = "Black", size = 16), axis.text.y = element_text(color = "Black", size = 16), axis.title.y = element_text(size = 20, vjust = 1.3), axis.title.x = element_text(size = 20, vjust = 0.3), panel.background = element_rect(fill = "white"), axis.line = element_line(size = 1), panel.grid.minor = element_blank(), axis.ticks = element_line(size = 1, color = "black"))

#all media variables: TV marginally sig (more TV watching = less holistic)
summary(mediaModelHOLqb <- glm(holistic_categorisation ~ cultural_group + occupation + media_internet + media_tv + media_print, data = bengaliData, family = "quasibinomial", na.action = na.exclude))

#remove print and internet: TV sig (more TV watching = less holistic)
summary(mediaModelHOLqb <- glm(holistic_categorisation ~ cultural_group + occupation + media_tv, data = bengaliData, family = "quasibinomial", na.action = na.exclude))

#plot TV
ggplot(bengaliData, aes(media_tv, holistic_categorisation)) + geom_point(size = 2.5) + geom_smooth(method=glm, alpha = 0.0, size=1.4) + scale_y_continuous(limits = c(0,1), breaks = seq(0,1,by=0.1)) + scale_x_continuous(breaks = seq(0,100,by=5)) + labs(x = "media_tv", y = "holistic_categorisation") + theme(axis.text.x = element_text(family="Times",color = "Black", size = 18), axis.text.y = element_text(family="Times",color = "Black", size = 18), axis.title.y = element_text(family="Times",size = 26, vjust = 1.5), axis.title.x = element_text(family="Times",size = 26, vjust = 0.0), strip.text = element_text(family="Times",size = 18), panel.background = element_rect(fill = "white"), axis.line = element_line(size = 1), panel.grid.minor = element_blank(), legend.title = element_blank(), legend.text = element_text(family="Times",size = 18), legend.key.width = unit(1, 'cm'), legend.background = element_rect(color = "black", size = 0.7), legend.justification = c(1,0), legend.position = c(1,0.62), legend.key = element_blank(), axis.ticks = element_line(size = 1, color = "black")) + guides(colour = guide_legend(override.aes = list(size=1.5))) + scale_colour_manual(values=c("indianred3", "darkolivegreen4", "Orange", "royalblue")) + scale_shape_manual(values=c(15,16,17,18))

#plot TV * culture: no interaction apparent
ggplot(bengaliData, aes(media_tv, holistic_categorisation, colour=cultural_group)) + geom_point(size = 2.5) + geom_smooth(method=glm, alpha = 0.0, size=1.4) + scale_y_continuous(limits = c(0,1), breaks = seq(0,1,by=0.1)) + scale_x_continuous(breaks = seq(0,100,by=5)) + labs(x = "media_tv", y = "holistic_categorisation") + theme(axis.text.x = element_text(family="Times",color = "Black", size = 18), axis.text.y = element_text(family="Times",color = "Black", size = 18), axis.title.y = element_text(family="Times",size = 26, vjust = 1.5), axis.title.x = element_text(family="Times",size = 26, vjust = 0.0), strip.text = element_text(family="Times",size = 18), panel.background = element_rect(fill = "white"), axis.line = element_line(size = 1), panel.grid.minor = element_blank(), legend.title = element_blank(), legend.text = element_text(family="Times",size = 18), legend.key.width = unit(1, 'cm'), legend.background = element_rect(color = "black", size = 0.7), legend.justification = c(1,0), legend.position = c(1,0.62), legend.key = element_blank(), axis.ticks = element_line(size = 1, color = "black")) + guides(colour = guide_legend(override.aes = list(size=1.5))) + scale_colour_manual(values=c("indianred3", "darkolivegreen4", "Orange", "royalblue")) + scale_shape_manual(values=c(15,16,17,18))

#model comparison, TV improves model fit (but not in interaction)
summary(cultureModel <- glm(holistic_categorisation ~ cultural_group, data = bengaliData, family = "quasibinomial", subset=(media_tv != "NA")))
summary(culturemediaModel <- glm(holistic_categorisation ~ cultural_group + media_tv, data = bengaliData, family = "quasibinomial", subset=(media_tv != "NA")))
summary(mediaBYcultureModel <- glm(holistic_categorisation ~ cultural_group * media_tv, data = bengaliData, family = "quasibinomial", subset=(media_tv != "NA")))

anova(cultureModel, culturemediaModel, mediaBYcultureModel, test = "F")

#combine TV and occupation, given findings for individualism: both sig at p<0.05, both reduce holistic categorisation
summary(mediaocccultureModelHOL <- glm(holistic_categorisation ~ cultural_group + occupation + media_tv, data = bengaliData, family = "quasibinomial", na.action = na.exclude))


#add religiosity; not sig
summary(relModelHOLqb <- glm(holistic_categorisation ~ cultural_group + occupation + media_tv + religiosity, data = bengaliData, family = "quasibinomial", na.action = na.exclude))

#add family variables; not sig
summary(familyModelHOLqb <- glm(holistic_categorisation ~ cultural_group + occupation + media_tv + family_interaction + family_contact, data = bengaliData, family = "quasibinomial", na.action = na.exclude))

#add languages variables; not sig
summary(mediaModelHOLqb <- glm(holistic_categorisation ~ cultural_group + occupation + media_tv + languages + heritage_language, data = bengaliData, family = "quasibinomial", na.action = na.exclude))


#final model-------------------------------
# media_tv and occupation are sig predictors of categorisation
summary(finalModelHOLqb <- glm(holistic_categorisation ~ cultural_group + media_tv + occupation, data = bengaliData, family = "quasibinomial", na.action = na.exclude))

#posthocs confirm no diff between 1st gen and 2nd gen, and smaller diff than non-migrant vs others
summary(posthocs <- glht(finalModelHOLqb, linfct = mcp(cultural_group = "Tukey")))

#model comparison with null
summary(nullModel <- glm(holistic_categorisation ~ 1, data = bengaliData, family = "quasibinomial", subset=(media_tv != "NA" & occupation != "NA")))
summary(finalModel <- glm(holistic_categorisation ~ cultural_group + media_tv + occupation, data = bengaliData, family = "quasibinomial", na.action = na.exclude))
anova(nullModel, finalModel, test="F")

#get pseudo-Rsquared
1 - finalModel$deviance / finalModel$null.deviance


#within 1st gen and 2nd gen groups only-------------------------

#apply previously best-fitting model to subset: TV and occupation no longer sig
summary(accModelHOLqb <- glm(holistic_categorisation ~ cultural_group + media_tv + occupation, data = bengaliData, family = "quasibinomial", subset=(cultural_group != "Non-migrant")))

#add acculturation vars: neither sig
summary(accModelHOLqb <- glm(holistic_categorisation ~ cultural_group + acculturation_UK + acculturation_heritage, data = bengaliData, family = "quasibinomial", subset=(cultural_group != "Non-migrant")))

#conclusion: no effect of acculturation


#within 1st gen group only-----------------------------

#add age of migration, not sig
summary(accModelHOLqb <- glm(holistic_categorisation ~ age_migration, data = bengaliData, family = "quasibinomial", subset=(cultural_group == "1st gen")))

#conclusion: no effect of age of migration


#DISPOSITIONAL ATTRIBUTION---------------------------------------

#raw means and sds across groups----------------------------------------
by(bengaliData$dispositional_attribution, bengaliData$cultural_group, summary)
by(bengaliData$dispositional_attribution, bengaliData$cultural_group, sd, na.rm = TRUE)

#check assumptions / transformations-----------------------------

#draw histogram - looks normal
ggplot(bengaliData, aes(dispositional_attribution)) + geom_histogram(aes(y = ..density..), colour = "black", fill = "white") + labs(x= "dispositional_attribution", y="Density")

#not normally distributed but think it's OK
shapiro.test(bengaliData$dispositional_attribution)

#levene's test - not significant so assumption of equal variances is met
leveneTest(bengaliData$dispositional_attribution, bengaliData$cultural_group, center=median)

#culture comparison------------------------------------------

#graphically - looks like lower DIS in 1stgen, but error bars overlap quite a bit
ggplot(bengaliData, aes(cultural_group, dispositional_attribution)) + stat_summary(fun.y = mean, geom = "line", aes(group=1),fill = "White", color = "Black", size = 1)  + stat_summary(fun.y = mean, geom = "point", size = 4) + coord_cartesian(ylim = c(3,7)) + labs(x = "", y = "Dispositional attribution") + stat_summary(fun.data = mean_cl_boot, geom = "errorbar", width = 0.2, size = 1) + theme(axis.text.x = element_text(color = "Black", size = 14), axis.text.y = element_text(color = "Black", size = 18), axis.title.y = element_text(size = 18, vjust = 1.3), panel.background = element_rect(fill = "white"), axis.line = element_line(size = 1), panel.grid.minor = element_blank(), axis.ticks = element_line(size = 1, color = "black"))

#dis & sit combined
bengaliDataDISSIT <- bengaliData[, c("cultural_group","dispositional_attribution","situational_attribution")]
bengaliDataDISSIT <- melt(bengaliDataDISSIT, id="cultural_group")
bengaliDataDISSIT$variable <- car::recode(bengaliDataDISSIT$variable, "'dispositional_attribution'='Dispositional';'situational_attribution'='Situational'")

ggplot(bengaliDataDISSIT[!is.na(bengaliData$cultural_group), ], aes(cultural_group, value, colour=variable)) + stat_summary(fun.y = mean, geom = "line", aes(group=variable), size=3)  + stat_summary(fun.y = mean, geom = "point", size = 6) + coord_cartesian(ylim = c(3, 6)) + labs(x = "", y = "Mean Likert Score") + stat_summary(fun.data = mean_cl_boot, geom = "errorbar", width = 0.2, size = 2) + theme(axis.text.x = element_text(color = "Black", size = 36), axis.text.y = element_text(color = "Black", size = 40), axis.title.y = element_text(size = 36, vjust = 1.8), panel.background = element_rect(fill = "white"), axis.line = element_line(size = 2), panel.grid.minor = element_blank(), axis.ticks.margin = unit(0.5, 'cm'), axis.ticks = element_line(size = 2, color = "black"), legend.title = element_blank(), legend.text = element_text(size = 36), legend.key.width = unit(2, 'cm'), legend.key.height = unit(1.5, 'cm'), legend.background = element_rect(color = "black", size = 1), legend.justification = c(1,0), legend.key = element_blank() ) + scale_colour_manual(values=c("#999999", "#E69F00", "#56B4E9", "#009E73", "#F0E442", "#0072B2", "#D55E00", "#CC79A7"))

ggplot(bengaliDataDISSIT[!is.na(bengaliData$cultural_group), ], aes(cultural_group, value, linetype=variable)) + stat_summary(fun.y = mean, geom = "line", aes(group=variable), size=1)  + stat_summary(fun.y = mean, geom = "point", size = 4) + coord_cartesian(ylim = c(3, 7)) + labs(x = "", y = "Mean Value") + stat_summary(fun.data = mean_cl_boot, geom = "errorbar", width = 0.2, size = 1) + theme(axis.text.x = element_text(color = "Black", size = 14), axis.text.y = element_text(color = "Black", size = 18), axis.title.y = element_text(size = 18, vjust = 1.3), panel.background = element_rect(fill = "white"), axis.line = element_line(size = 1), panel.grid.minor = element_blank(), axis.ticks = element_line(size = 1, color = "black"), legend.title = element_blank(), legend.text = element_text(family="Times",size = 18), legend.key.width = unit(1, 'cm'), legend.background = element_rect(color = "black", size = 0.8), legend.justification = c(1,0), legend.key = element_blank(), legend.position = c(0.65,0.67))

#12-pt font, no legend (add labels in later)
ggplot(bengaliDataDISSIT[!is.na(bengaliData$cultural_group), ], aes(cultural_group, value, colour=variable)) + stat_summary(fun.y = mean, geom = "line", aes(group=variable))  + stat_summary(fun.y = mean, geom = "point") + coord_cartesian(ylim = c(3, 6)) + labs(x = "", y = "Mean Score") + stat_summary(fun.data = mean_cl_boot, geom = "errorbar", width = 0.2)  + theme(axis.text.x = element_text(color = "Black"), axis.line = element_line(), axis.text.y = element_text(color = "Black"), panel.background = element_rect(fill = "white"), panel.grid.minor = element_blank(), axis.ticks = element_line(color = "black"), legend.position = "none", plot.margin=unit(c(5,0,0,0),"mm")) + scale_colour_manual(values=c("#999999", "#E69F00", "#56B4E9", "#009E73", "#F0E442", "#0072B2", "#D55E00", "#CC79A7"))

ggsave(file="sitdisp.tiff", width = 6.5, height = 6, units = "cm")


#null model
summary(nullModelDIS <- lm(dispositional_attribution ~ 1, data = bengaliData, na.action = na.exclude))

#culturalgroup: 1st gen sig less DIS than non-migrants. No diff between 2nd gen and non-migrant
summary(cultureModelDIS <- lm(dispositional_attribution ~ cultural_group, data = bengaliData, na.action = na.exclude))

anova(nullModelDIS,cultureModelDIS)

#posthoc tests show only sig diff is between non-migrant and 1st gen, no sig diff between 1st & 2nd gen
summary(posthocs <- glht(cultureModelDIS, linfct = mcp(cultural_group = "Tukey")))

#conf intervals
confint(cultureModelDIS)
confint(posthocs)


#model comparison--------------------------------------

bengaliDataSub <- subset(bengaliData, is.na(dispositional_attribution)==F)
bengaliDataSub <- subset(bengaliDataSub, is.na(sex)==F)
bengaliDataSub <- subset(bengaliDataSub, is.na(age)==F)
bengaliDataSub <- subset(bengaliDataSub, is.na(family_contact)==F)
bengaliDataSub <- subset(bengaliDataSub, is.na(family_interaction)==F)
bengaliDataSub <- subset(bengaliDataSub, is.na(heritage_language)==F)
bengaliDataSub <- subset(bengaliDataSub, is.na(media_tv)==F)
bengaliDataSub <- subset(bengaliDataSub, is.na(media_internet)==F)
bengaliDataSub <- subset(bengaliDataSub, is.na(media_print)==F)
bengaliDataSub <- subset(bengaliDataSub, is.na(religiosity)==F)
bengaliDataSub <- subset(bengaliDataSub, is.na(years_education)==F)

#257 in total after all the exclusions
nrow(bengaliDataSub)

#demography (age + sex) null model
summary(demographyModel <- lm(dispositional_attribution ~ sex + age, data = bengaliDataSub, na.action = na.exclude))
#model adding parents country of birth
summary(parentsModel <- lm(dispositional_attribution ~ sex + age + parents_born, data = bengaliDataSub, na.action = na.exclude))
#model adding P's country of birth
summary(birthModel <- lm(dispositional_attribution ~ sex + age + country_born, data = bengaliDataSub, na.action = na.exclude))
#'culture' model adding both parents and P's country of birth 
summary(cultureModel <- lm(dispositional_attribution ~ sex + age + country_born + parents_born, data = bengaliDataSub, na.action = na.exclude))
#model including all vertical variables (relating to family/parents)
summary(verticalModel <- lm(dispositional_attribution ~ sex + age + parents_born + religiosity + family_contact + family_interaction + heritage_language, data = bengaliDataSub, na.action = na.exclude))
#model including all horizontal varialbes (relating to peers/local culture)
summary(horizontalModel <- lm(dispositional_attribution ~ sex + age + country_born + media_print + media_tv + media_internet + years_education, data = bengaliDataSub, na.action = na.exclude))
#global model including all variables
summary(globalModel <- lm(dispositional_attribution ~ sex + age + country_born + parents_born + media_print + media_tv + media_internet + years_education + religiosity + family_contact + family_interaction + heritage_language, data = bengaliDataSub, na.action = na.exclude))

#diagnostics of the global model- looks fine
plot(globalModel)
hist(resid(globalModel))

#model comparison using MUMIn. birth model is best supported, closely followed by culture
(modelComparison <- model.sel(demographyModel, parentsModel, birthModel, cultureModel, horizontalModel, verticalModel, globalModel))

#models with delta less than 4: birth and culture. NB culture only has one more predictor, so actually should reject culture (Burnham & Anderson)
subset(modelComparison, delta <4)

#tidy up output
table<-as.data.frame(modelComparison)[14:18]
table[,2:3]<- round(table[,2:3],2)
table[,4:5]<- round(table[,4:5],3)
table

#multimodel averaging across all models - suggests age & country born as important
summary(model.avg(modelComparison, subset = delta < 4, revised.var = TRUE))
confint(model.avg(modelComparison, subset = delta < 4, revised.var = TRUE))


#exploratory regression models-------------------------------------

#null model
summary(nullModelDIS <- lm(dispositional_attribution ~ 1, data = bengaliData, na.action = na.exclude))

#culturalgroup: 1st gen sig less DIS than non-migrant. No diff between 2nd gen and non-migrant
summary(cultureModelDIS <- lm(dispositional_attribution ~ cultural_group, data = bengaliData, na.action = na.exclude))

anova(nullModelDIS,cultureModelDIS)

#add age and sex, age is almost sig (p=0.055)
summary(agesexcultureModelDIS <- lm(dispositional_attribution ~ cultural_group + age + sex, data = bengaliData, na.action = na.exclude))

#remove sex, age still marginal
summary(agecultureModelDIS <- lm(dispositional_attribution ~ cultural_group + age, data = bengaliData, na.action = na.exclude))

#graph of age by cultural group: strong effect in non-migrant, no effect in BB groups
ggplot(bengaliData, aes(age, dispositional_attribution, colour = cultural_group)) + geom_point(size = 2.5, aes(shape = cultural_group)) + geom_smooth(method=glm, alpha = 0.0, size=1.4) + scale_y_continuous(limits = c(4,7), breaks = seq(4,7,by=1)) + scale_x_continuous(breaks = seq(0,100,by=5)) + labs(x = "age", y = "dispositional") + theme(axis.text.x = element_text(family="Times",color = "Black", size = 18), axis.text.y = element_text(family="Times",color = "Black", size = 18), axis.title.y = element_text(family="Times",size = 26, vjust = 1.5), axis.title.x = element_text(family="Times",size = 26, vjust = 0.0), strip.text = element_text(family="Times",size = 18), panel.background = element_rect(fill = "white"), axis.line = element_line(size = 1), panel.grid.minor = element_blank(), legend.title = element_blank(), legend.text = element_text(family="Times",size = 18), legend.key.width = unit(1, 'cm'), legend.background = element_rect(color = "black", size = 0.7), legend.justification = c(1,0), legend.position = c(0.95,0.05), legend.key = element_blank(), axis.ticks = element_line(size = 1, color = "black")) + guides(colour = guide_legend(override.aes = list(size=1.5))) + scale_colour_manual(values=c("indianred3", "darkolivegreen4", "Orange", "royalblue")) + scale_shape_manual(values=c(15,16,17,18))

#culture*age interaction, not significant
summary(ageBYcultureModelDIS <- lm(dispositional_attribution ~ cultural_group * age, data = bengaliData, na.action = na.exclude))

#model comparison confirms age doesn't improve model fit in interaction, but leave age in just in case
anova(nullModelDIS,cultureModelDIS,agecultureModelDIS,ageBYcultureModelDIS)

#graph of just age - doesn't look like a big effect
ggplot(bengaliData, aes(age, dispositional_attribution)) + geom_point(size = 2.5) + geom_smooth(method=glm, alpha = 0.0, size=1.4) + scale_y_continuous(limits = c(4,7), breaks = seq(4,7,by=1)) + scale_x_continuous(breaks = seq(0,100,by=5)) + labs(x = "age", y = "dispositional") + theme(axis.text.x = element_text(family="Times",color = "Black", size = 18), axis.text.y = element_text(family="Times",color = "Black", size = 18), axis.title.y = element_text(family="Times",size = 26, vjust = 1.5), axis.title.x = element_text(family="Times",size = 26, vjust = 0.0), strip.text = element_text(family="Times",size = 18), panel.background = element_rect(fill = "white"), axis.line = element_line(size = 1), panel.grid.minor = element_blank(), legend.title = element_blank(), legend.text = element_text(family="Times",size = 18), legend.key.width = unit(1, 'cm'), legend.background = element_rect(color = "black", size = 0.7), legend.justification = c(1,0), legend.position = c(0.95,0.05), legend.key = element_blank(), axis.ticks = element_line(size = 1, color = "black")) + guides(colour = guide_legend(override.aes = list(size=1.5))) + scale_colour_manual(values=c("indianred3", "darkolivegreen4", "Orange", "royalblue")) + scale_shape_manual(values=c(15,16,17,18))


#years education and occupation: occupation is significant: more education = more dispositional
summary(eduagecultureModelDIS <- lm(dispositional_attribution ~ cultural_group + age + years_education + occupation, data = bengaliData, na.action = na.exclude))

#remove years_education, occupation still sig
summary(occagecultureModelDIS <- lm(dispositional_attribution ~ cultural_group + age + occupation, data = bengaliData, na.action = na.exclude))

#model comparison, occupation does improve model fit
summary(occagecultureModelDIS_occ <- lm(dispositional_attribution ~ cultural_group + age + occupation, data = bengaliData, subset=(occupation != "NA")))
summary(agecultureModelDIS_occ <- lm(dispositional_attribution ~ cultural_group + age, data = bengaliData, subset=(occupation != "NA")))
anova(agecultureModelDIS_occ,occagecultureModelDIS_occ)


#all media variables: none sig
summary(occagecultureModelDIS <- lm(dispositional_attribution ~ cultural_group + age + occupation + media_internet + media_tv + media_print, data = bengaliData, na.action = na.exclude))


#add religiosity; not sig
summary(occagecultureModelDIS <- lm(dispositional_attribution ~ cultural_group + age + occupation + religiosity, data = bengaliData, na.action = na.exclude))

#add family variables; not sig but marginal, but none are bigger effect than culture/age/occ so keep out
summary(occagecultureModelDIS <- lm(dispositional_attribution ~ cultural_group + age + occupation + family_contact + family_interaction, data = bengaliData, na.action = na.exclude))

#add language; not sig
summary(occagecultureModelDIS <- lm(dispositional_attribution ~ cultural_group + age + occupation + languages + heritage_language, data = bengaliData, na.action = na.exclude))


#final model----------------------------
# culture (1st gen less disp than non-migrant, but ns), age (older=more disp) and occupation (higher SES=more disp)
summary(finalModelDIS <- lm(dispositional_attribution ~ cultural_group + age + occupation, data = bengaliData, na.action = na.exclude))

#posthoc tests show no sig diffs
summary(posthocs <- glht(finalModelDIS, linfct = mcp(cultural_group = "Tukey")))


#within 1st gen and 2nd gen groups only------------------------------

#apply previously best-fitting model to subset: age & occupation no longer sig
summary(occagecultureModelDISImm <- lm(dispositional_attribution ~ cultural_group + age + occupation, data = bengaliData, subset=(cultural_group != "Non-migrant")))

#add acculturation vars: not sig
summary(accoccagecultureModelDISImm <- lm(dispositional_attribution ~ cultural_group + age + occupation + acculturation_UK + acculturation_heritage, data = bengaliData, subset=(cultural_group != "Non-migrant")))

#conclusion: no effect of acculturation


#within 1st gen group only--------------------------------------------

#now can't do culture, age & occ not sig now
summary(accoccagecultureModelDIS1st <- lm(dispositional_attribution ~ age + occupation, data = bengaliData, subset=(cultural_group == "1st gen")))

#add age of migration, not sig
summary(migoccagecultureModelDIS1st <- lm(dispositional_attribution ~ age + occupation + age_migration, data = bengaliData, subset=(cultural_group == "1st gen")))

#conclusion: no effect of age of migration

#SITUATIONAL ATTRIBUTION-----------------------------------------

#raw means and sds across groups----------------------------------------
by(bengaliData$situational_attribution, bengaliData$cultural_group, summary)
by(bengaliData$situational_attribution, bengaliData$cultural_group, sd, na.rm = TRUE)

#check assumptions / transformations-----------------------------

#draw histogram - looks normal
ggplot(bengaliData, aes(situational_attribution)) + geom_histogram(aes(y = ..density..), colour = "black", fill = "white") + labs(x= "situational_attribution", y="Density")

#not normally distributed but think it's OK
shapiro.test(bengaliData$situational_attribution)

#levene's test - not significant so assumption of equal variances is met
leveneTest(bengaliData$situational_attribution, bengaliData$cultural_group, center=median)


#culture comparison-------------------------------------

#graphically - looks like lower SIT in non-migrant, then 2nd gen, then 1st gen
ggplot(bengaliData, aes(cultural_group, situational_attribution)) + stat_summary(fun.y = mean, geom = "line", aes(group=1),fill = "White", color = "Black", size = 1)  + stat_summary(fun.y = mean, geom = "point", size = 4) + coord_cartesian(ylim = c(3,6)) + labs(x = "", y = "Situational attribution") + stat_summary(fun.data = mean_cl_boot, geom = "errorbar", width = 0.2, size = 1) + theme(axis.text.x = element_text(color = "Black", size = 14), axis.text.y = element_text(color = "Black", size = 18), axis.title.y = element_text(size = 18, vjust = 1.3), panel.background = element_rect(fill = "white"), axis.line = element_line(size = 1), panel.grid.minor = element_blank(), axis.ticks = element_line(size = 1, color = "black"))

#culture-only regressions

#null model
summary(nullModelSIT <- lm(situational_attribution ~ 1, data = bengaliData, na.action = na.exclude))

#culturalgroup: both 1st gen and 2nd gen sig more SIT than non-migrant
summary(cultureModelSIT <- lm(situational_attribution ~ cultural_group, data = bengaliData, na.action = na.exclude))

anova(nullModelSIT,cultureModelSIT)

#posthoc tests show no sig diff between 1st gen and 2nd gen
summary(posthocs <- glht(cultureModelSIT, linfct = mcp(cultural_group = "Tukey")))

#conf intervals
confint(cultureModelSIT)
confint(posthocs)

#model comparison--------------------------------

bengaliDataSub <- subset(bengaliData, is.na(situational_attribution)==F)
bengaliDataSub <- subset(bengaliDataSub, is.na(sex)==F)
bengaliDataSub <- subset(bengaliDataSub, is.na(age)==F)
bengaliDataSub <- subset(bengaliDataSub, is.na(family_contact)==F)
bengaliDataSub <- subset(bengaliDataSub, is.na(family_interaction)==F)
bengaliDataSub <- subset(bengaliDataSub, is.na(heritage_language)==F)
bengaliDataSub <- subset(bengaliDataSub, is.na(media_tv)==F)
bengaliDataSub <- subset(bengaliDataSub, is.na(media_internet)==F)
bengaliDataSub <- subset(bengaliDataSub, is.na(media_print)==F)
bengaliDataSub <- subset(bengaliDataSub, is.na(religiosity)==F)
bengaliDataSub <- subset(bengaliDataSub, is.na(years_education)==F)

#257 in total after all the exclusions
nrow(bengaliDataSub)

#demography (age + sex) null model
summary(demographyModel <- lm(situational_attribution ~ sex + age, data = bengaliDataSub, na.action = na.exclude))
#model adding parents country of birth
summary(parentsModel <- lm(situational_attribution ~ sex + age + parents_born, data = bengaliDataSub, na.action = na.exclude))
#model adding P's country of birth
summary(birthModel <- lm(situational_attribution ~ sex + age + country_born, data = bengaliDataSub, na.action = na.exclude))
#'culture' model adding both parents and P's country of birth 
summary(cultureModel <- lm(situational_attribution ~ sex + age + country_born + parents_born, data = bengaliDataSub, na.action = na.exclude))
#model including all vertical variables (relating to family/parents)
summary(verticalModel <- lm(situational_attribution ~ sex + age + parents_born + religiosity + family_contact + family_interaction + heritage_language, data = bengaliDataSub, na.action = na.exclude))
#model including all horizontal varialbes (relating to peers/local culture)
summary(horizontalModel <- lm(situational_attribution ~ sex + age + country_born + media_print + media_tv + media_internet + years_education, data = bengaliDataSub, na.action = na.exclude))
#global model including all variables
summary(globalModel <- lm(situational_attribution ~ sex + age + country_born + parents_born + media_print + media_tv + media_internet + years_education + religiosity + family_contact + family_interaction + heritage_language, data = bengaliDataSub, na.action = na.exclude))

#diagnostics of the global model- looks fine
plot(globalModel)
hist(resid(globalModel))

#model comparison using MUMIn. culture model is best supported, closely followed by parents
(modelComparison <- model.sel(demographyModel, parentsModel, birthModel, cultureModel, horizontalModel, verticalModel, globalModel))

#models with delta less than 4: parents and culture
subset(modelComparison, delta <4)

#tidy up output
table<-as.data.frame(modelComparison)[14:18]
table[,2:3]<- round(table[,2:3],2)
table[,4:5]<- round(table[,4:5],3)
table

#multimodel averaging across all models - suggests parents born as important
summary(model.avg(modelComparison, subset = delta < 4, revised.var = TRUE))
confint(model.avg(modelComparison, subset = delta < 4, revised.var = TRUE))


#exploratory regression models------------------------------------

#null model
summary(nullModelSIT <- lm(situational_attribution ~ 1, data = bengaliData, na.action = na.exclude))

#culturalgroup: both 1st gen and 2nd gen sig more SIT than non-migrant
summary(cultureModelSIT <- lm(situational_attribution ~ cultural_group, data = bengaliData, na.action = na.exclude))

anova(nullModelSIT,cultureModelSIT)

#add age and sex, not sig
summary(agesexcultureModelSIT <- lm(situational_attribution ~ cultural_group + age + sex, data = bengaliData, na.action = na.exclude))


#years education and occupation: neither significant
summary(eduagecultureModelSIT <- lm(situational_attribution ~ cultural_group + years_education + occupation, data = bengaliData, na.action = na.exclude))

#all media variables: none sig
summary(mediacultureModelSIT <- lm(situational_attribution ~ cultural_group + media_internet + media_tv + media_print, data = bengaliData, na.action = na.exclude))


#add religiosity; not sig
summary(relcultureModelSIT <- lm(situational_attribution ~ cultural_group + religiosity, data = bengaliData, na.action = na.exclude))

#add family variables; not sig
summary(familycultureModelSIT <- lm(situational_attribution ~ cultural_group + family_contact + family_interaction, data = bengaliData, na.action = na.exclude))

#add languages; sig interaction between languages & culture
summary(lancultureModelSIT <- lm(situational_attribution ~ cultural_group + languages + heritage_language, data = bengaliData, na.action = na.exclude))
summary(lanBYcultureModelSIT <- lm(situational_attribution ~ cultural_group * languages + heritage_language, data = bengaliData, na.action = na.exclude))

#remove heritage language
summary(lancultureModelSIT <- lm(situational_attribution ~ cultural_group + languages, data = bengaliData, na.action = na.exclude))
summary(lanBYcultureModelSIT <- lm(situational_attribution ~ cultural_group * languages, data = bengaliData, na.action = na.exclude))

#model comparison: interaction only marginally better than additive (p=0.06), but given interaction plot, keep it in
summary(cultureModelSITlang <- lm(situational_attribution ~ cultural_group, data = bengaliData, subset=(languages != "NA")))

anova(cultureModelSITlang, lancultureModelSIT, lanBYcultureModelSIT)

#plot languages * culture interaction: bengali groups decrease in SIT with languages; UK increase (but max UK is 2...)
ggplot(bengaliData, aes(languages, situational_attribution, colour = cultural_group)) + geom_point(size = 2.5, aes(shape = cultural_group)) + geom_smooth(method=glm, alpha = 0.0, size=1.4) + scale_y_continuous(limits = c(1,7), breaks = seq(0,100,by=1)) + scale_x_continuous(breaks = seq(0,100,by=1)) + labs(x = "Languages spoken", y = "Situational attribution") + theme(axis.text.x = element_text(family="Times",color = "Black", size = 18), axis.text.y = element_text(family="Times",color = "Black", size = 18), axis.title.y = element_text(family="Times",size = 26, vjust = 1.5), axis.title.x = element_text(family="Times",size = 26, vjust = 0.0), strip.text = element_text(family="Times",size = 18), panel.background = element_rect(fill = "white"), axis.line = element_line(size = 1), panel.grid.minor = element_blank(), legend.title = element_blank(), legend.text = element_text(family="Times",size = 18), legend.key.width = unit(1, 'cm'), legend.background = element_rect(color = "black", size = 0.7), legend.justification = c(1,0), legend.key = element_blank(), axis.ticks = element_line(size = 1, color = "black")) + guides(colour = guide_legend(override.aes = list(size=1.5))) + scale_colour_manual(values=c("indianred3", "darkolivegreen4", "Orange", "royalblue")) + scale_shape_manual(values=c(15,16,17,18))

#12-pt font, no legend (add labels in later)
ggplot(bengaliData, aes(languages, situational_attribution, colour = cultural_group)) + geom_smooth(method=glm, alpha = 0.1) + scale_y_continuous(limits = c(1,7), breaks = seq(1,7,by=1)) + scale_x_continuous(breaks = seq(0,100,by=1)) + labs(x = "Languages spoken", y = "Situational attribution") + theme(axis.text.x = element_text(color = "Black"), axis.line = element_line(), axis.text.y = element_text(color = "Black"), panel.background = element_rect(fill = "white"), panel.grid.minor = element_blank(), axis.ticks = element_line(color = "black"), legend.position = "none", plot.margin=unit(c(5,1,0,0),"mm")) + scale_colour_manual(values=c("#999999", "#E69F00", "#56B4E9", "#009E73", "#F0E442", "#0072B2", "#D55E00", "#CC79A7"))

ggsave(file="sitatt_languages.tiff", width = 6.5, height = 6, units = "cm")

#final model----------------------------------------------------

#final model: culture * language interaction. Bengali groups are more SIT than non-migrant. Languages spoken increases SIT for non-migrant group, decreases SIT for Bengali groups
summary(finalModelSIT <- lm(situational_attribution ~ cultural_group * languages, data = bengaliData, na.action = na.exclude))

#check whether SIT decreases in non-migrant group - yes it does (p=0.0097)
summary(finalModelSIT <- lm(situational_attribution ~ languages, data = bengaliData, subset = (cultural_group == "Non-migrant")))


#within 1st gen and 2nd gen groups only----------------------------

#apply previously best-fitting model to subset: now nothing is sig
summary(langBYcultureModelSITImm <- lm(situational_attribution ~ cultural_group * languages, data = bengaliData, subset = (cultural_group != "Non-migrant")))

#languages alone also not sig; culture is marginal
summary(langcultureModelSITImm <- lm(situational_attribution ~ cultural_group + languages, data = bengaliData, subset = (cultural_group != "Non-migrant")))

#add acculturation vars: not sig
summary(accoccagecultureModelSITImm <- lm(situational_attribution ~ cultural_group + languages + acculturation_UK + acculturation_heritage, data = bengaliData, subset = (cultural_group != "Non-migrant")))

#conclusion: no effect of acculturation


#within 1st gen group only---------------------

#now can't do culture, languages not sig
summary(langcultureModelSIT1st <- lm(situational_attribution ~ languages, data = bengaliData, subset = (cultural_group == "1st gen")))

#add age of migration, approaching significance p=0.07
summary(miglangModelSIT1st <- lm(situational_attribution ~ languages + age_migration, data = bengaliData, subset = (cultural_group == "1st gen")))

#conclusion: no effect of age of migration


#HORIZON RATIO---------------------------------

#raw means and sds across groups----------------------------------------
by(bengaliData$horizon_ratio, bengaliData$cultural_group, summary)
by(bengaliData$horizon_ratio, bengaliData$cultural_group, sd, na.rm = TRUE)

#check assumptions / transformations------------------------

#draw histogram - big spike at zero
ggplot(bengaliData, aes(horizon_ratio)) + geom_histogram(aes(y = ..density..), colour = "black", fill = "white") + labs(x= "horizon_ratio", y="Density")

#not normally distributed
shapiro.test(bengaliData$horizon_ratio)

#levene's test - significant so assumption of equal variances is not quite met
leveneTest(bengaliData$horizon_ratio, bengaliData$cultural_group, center=median)

#on assumption that horizon of zero and 1 suggests not following the instructions (i.e. not including a horizon at all), remove these Ps
bengaliData$horizon_ratioSUB <- bengaliData$horizon_ratio
bengaliData$horizon_ratioSUB <- ifelse(bengaliData$horizon_ratioSUB == 1, NA, bengaliData$horizon_ratioSUB)
bengaliData$horizon_ratioSUB <- ifelse(bengaliData$horizon_ratioSUB == 0, NA, bengaliData$horizon_ratioSUB)

#draw histogram - much better
ggplot(bengaliData, aes(horizon_ratioSUB)) + geom_histogram(aes(y = ..density..), colour = "black", fill = "white") + labs(x= "horizon_ratio", y="Density")

#not normally distributed, but much closer
shapiro.test(bengaliData$horizon_ratioSUB)

#levene's test - marginal (p<0.045) so probably fine
leveneTest(bengaliData$horizon_ratioSUB, bengaliData$cultural_group, center=median)

#redo raw means and sds across groups----------------------------------------
by(bengaliData$horizon_ratioSUB, bengaliData$cultural_group, summary)
by(bengaliData$horizon_ratioSUB, bengaliData$cultural_group, sd, na.rm = TRUE)


#culture comparison-----------------------------------

#graphically - looks like no diffs
ggplot(bengaliData, aes(cultural_group, horizon_ratioSUB)) + stat_summary(fun.y = mean, geom = "line", aes(group=1),fill = "White", color = "Black", size = 1)  + stat_summary(fun.y = mean, geom = "point", size = 4) + coord_cartesian(ylim = c(0,1)) + labs(x = "", y = "Horizon ratio") + stat_summary(fun.data = mean_cl_boot, geom = "errorbar", width = 0.2, size = 1) + theme(axis.text.x = element_text(color = "Black", size = 14), axis.text.y = element_text(color = "Black", size = 18), axis.title.y = element_text(size = 18, vjust = 1.3), panel.background = element_rect(fill = "white"), axis.line = element_line(size = 1), panel.grid.minor = element_blank(), axis.ticks = element_line(size = 1, color = "black"))

#culture-only regressions with subset data excluding 0 and 1

#null model
summary(nullModelHOR <- lm(horizon_ratioSUB ~ 1, data = bengaliData, na.action = na.exclude))

#culture model, not sig
summary(cultureModelHOR <- lm(horizon_ratioSUB ~ cultural_group, data = bengaliData, na.action = na.exclude))

anova(nullModelHOR,cultureModelHOR)

#posthoc tests show no sig diff between 1st gen and 2nd gen
summary(posthocs <- glht(cultureModelHOR, linfct = mcp(cultural_group = "Tukey")))

#conf intervals
confint(cultureModelHOR)
confint(posthocs)


#model comparison------------------------------

#from above, in case I forget - need to exclude zeroes to run linear model
bengaliData$horizon_ratioSUB <- bengaliData$horizon_ratio
bengaliData$horizon_ratioSUB <- ifelse(bengaliData$horizon_ratioSUB == 1, NA, bengaliData$horizon_ratioSUB)
bengaliData$horizon_ratioSUB <- ifelse(bengaliData$horizon_ratioSUB == 0, NA, bengaliData$horizon_ratioSUB)

bengaliDataSub <- subset(bengaliData, is.na(horizon_ratioSUB)==F)
bengaliDataSub <- subset(bengaliDataSub, is.na(sex)==F)
bengaliDataSub <- subset(bengaliDataSub, is.na(age)==F)
bengaliDataSub <- subset(bengaliDataSub, is.na(family_contact)==F)
bengaliDataSub <- subset(bengaliDataSub, is.na(family_interaction)==F)
bengaliDataSub <- subset(bengaliDataSub, is.na(heritage_language)==F)
bengaliDataSub <- subset(bengaliDataSub, is.na(media_tv)==F)
bengaliDataSub <- subset(bengaliDataSub, is.na(media_internet)==F)
bengaliDataSub <- subset(bengaliDataSub, is.na(media_print)==F)
bengaliDataSub <- subset(bengaliDataSub, is.na(religiosity)==F)
bengaliDataSub <- subset(bengaliDataSub, is.na(years_education)==F)

#223 in total after all the exclusions
nrow(bengaliDataSub)

#demography (age + sex) null model
summary(demographyModel <- lm(horizon_ratioSUB ~ sex + age, data = bengaliDataSub, na.action = na.exclude))
#model adding parents country of birth
summary(parentsModel <- lm(horizon_ratioSUB ~ sex + age + parents_born, data = bengaliDataSub, na.action = na.exclude))
#model adding P's country of birth
summary(birthModel <- lm(horizon_ratioSUB ~ sex + age + country_born, data = bengaliDataSub, na.action = na.exclude))
#'culture' model adding both parents and P's country of birth 
summary(cultureModel <- lm(horizon_ratioSUB ~ sex + age + country_born + parents_born, data = bengaliDataSub, na.action = na.exclude))
#model including all vertical variables (relating to family/parents)
summary(verticalModel <- lm(horizon_ratioSUB ~ sex + age + parents_born + religiosity + family_contact + family_interaction + heritage_language, data = bengaliDataSub, na.action = na.exclude))
#model including all horizontal varialbes (relating to peers/local culture)
summary(horizontalModel <- lm(horizon_ratioSUB ~ sex + age + country_born + media_print + media_tv + media_internet + years_education, data = bengaliDataSub, na.action = na.exclude))
#global model including all variables
summary(globalModel <- lm(horizon_ratioSUB ~ sex + age + country_born + parents_born + media_print + media_tv + media_internet + years_education + religiosity + family_contact + family_interaction + heritage_language, data = bengaliDataSub, na.action = na.exclude))

#POOR GLOBAL MODEL FIT, DO NOT CONTINUE

#exploratory regression models----------------------------

#null model
summary(nullModelHOR <- lm(horizon_ratioSUB ~ 1, data = bengaliData, na.action = na.exclude))

#culture model, not sig
summary(cultureModelHOR <- lm(horizon_ratioSUB ~ cultural_group, data = bengaliData, na.action = na.exclude))

anova(nullModelHOR,cultureModelHOR)

#try age and sex, not sig
summary(culturesexageModelHOR <- lm(horizon_ratioSUB ~ cultural_group + sex + age, data = bengaliData, na.action = na.exclude))


#years education and occupation: not sig
summary(eduoccModelHOR <- lm(horizon_ratioSUB ~ years_education + occupation, data = bengaliData, na.action = na.exclude))

#all media variables: none sig
summary(mediaModelHOR <- lm(horizon_ratioSUB ~ media_internet + media_tv + media_print, data = bengaliData, na.action = na.exclude))

#add religiosity; not sig
summary(religionModelHOR <- lm(horizon_ratioSUB ~ religiosity, data = bengaliData, na.action = na.exclude))

#add family variables; not sig
summary(familyModelHOR <- lm(horizon_ratioSUB ~ family_contact + family_interaction, data = bengaliData, na.action = na.exclude))

#add language; not sig
summary(languageModelHOR <- lm(horizon_ratioSUB ~ languages + heritage_language, data = bengaliData, na.action = na.exclude))


#final model-------------------------
# nothing significant. Nothing predicts horizon height


#within 1st gen and 2nd gen groups only----------------------------

#culture, age & sex still not sig
summary(cultureModelHORImm <- lm(horizon_ratioSUB ~ cultural_group + age + sex, data = bengaliData, subset = (cultural_group != "Non-migrant")))

#add acculturation vars: neither are sig
summary(accModelHORImm <- lm(horizon_ratioSUB ~ acculturation_UK + acculturation_heritage, data = bengaliData, subset = (cultural_group != "Non-migrant")))

#within 1st gen group only--------------------------

#still no sex or age
summary(sexageModelHOR1st <- lm(horizon_ratioSUB ~ sex + age, data = bengaliData, subset = (cultural_group == "1st gen")))

#add age of migration, sig but given lack of other effects, don't buy it
summary(agemigModelHOR1st <- lm(horizon_ratioSUB ~ age_migration, data = bengaliData, subset = (cultural_group == "1st gen")))


# ADDITIONAL OBJECTS-----------------------------------------------

#raw means and sds across groups----------------------------------------
by(bengaliData$additional_objects, bengaliData$cultural_group, summary)
by(bengaliData$additional_objects, bengaliData$cultural_group, sd, na.rm = TRUE)

#check assumptions / transformations------------------------

#draw histogram - not normal, bunched up at low values
ggplot(bengaliData, aes(additional_objects)) + geom_histogram(aes(y = ..density..), colour = "black", fill = "white") + labs(x= "additional_objects", y="Density")

#not normally distributed
shapiro.test(bengaliData$additional_objects)

#levene's test - not significant so assumption of equal variances is met
leveneTest(bengaliData$additional_objects, bengaliData$cultural_group, center=median)


#culture comparison--------------------------------

#graphically - big error bars but look lower in 2nd gen than others
ggplot(bengaliData, aes(cultural_group, additional_objects)) + stat_summary(fun.y = mean, geom = "line", aes(group=1),fill = "White", color = "Black", size = 1)  + stat_summary(fun.y = mean, geom = "point", size = 4) + coord_cartesian(ylim = c(0,25)) + labs(x = "", y = "additional_objects") + stat_summary(fun.data = mean_cl_boot, geom = "errorbar", width = 0.2, size = 1) + theme(axis.text.x = element_text(color = "Black", size = 24), axis.text.y = element_text(color = "Black", size = 24), axis.title.y = element_text(size = 24, vjust = 1.3), panel.background = element_rect(fill = "white"), axis.line = element_line(size = 1), panel.grid.minor = element_blank(), axis.ticks = element_line(size = 1, color = "black"))

#culture-only regressions
bengaliDataOBJ <- subset(bengaliData, is.na(additional_objects)==F)

#check poisson assumption that mean = variance - no, mean is 14, var is 395
mean(bengaliDataOBJ$additional_objects)
var(bengaliDataOBJ$additional_objects)
describe(bengaliDataOBJ$additional_objects)

#from histogram, there are a few outliers above 90 objects that don't fit the others - remove these
bengaliDataOBJ$additional_objectsSUB <- bengaliDataOBJ$additional_objects
bengaliDataOBJ$additional_objectsSUB <- ifelse(bengaliDataOBJ$additional_objectsSUB >90, NA, bengaliDataOBJ$additional_objectsSUB)

#draw histogram again- same distribution but no extreme values
ggplot(bengaliDataOBJ, aes(additional_objectsSUB)) + geom_histogram(aes(y = ..density..), colour = "black", fill = "white") + labs(x= "additional_objects", y="Density")

#also smaller error bars - and even less diff between cultural groups
ggplot(bengaliDataOBJ, aes(cultural_group, additional_objectsSUB)) + stat_summary(fun.y = mean, geom = "line", aes(group=1),fill = "White", color = "Black", size = 1)  + stat_summary(fun.y = mean, geom = "point", size = 4) + coord_cartesian(ylim = c(0,25)) + labs(x = "", y = "Additional objects") + stat_summary(fun.data = mean_cl_boot, geom = "errorbar", width = 0.2, size = 1) + theme(axis.text.x = element_text(color = "Black", size = 14), axis.text.y = element_text(color = "Black", size = 18), axis.title.y = element_text(size = 18, vjust = 1.3), panel.background = element_rect(fill = "white"), axis.line = element_line(size = 1), panel.grid.minor = element_blank(), axis.ticks = element_line(size = 1, color = "black"))

#BUT, mean still != variance - now, mean is 12, var is 201 - still no good for poisson
mean(bengaliDataOBJ$additional_objectsSUB, na.rm = TRUE)
var(bengaliDataOBJ$additional_objectsSUB, na.rm = TRUE)
##number of removed outliers for methods 5
describe(bengaliDataOBJ$additional_objects)
describe(bengaliDataOBJ$additional_objectsSUB)

#also, null model with poisson distribution shows poor fit, v. high res dev
summary(nullModelOBJpoi <- glm(additional_objectsSUB ~ 1, data = bengaliDataOBJ, family = "poisson", na.action = na.exclude))
with(nullModelOBJpoi, cbind(res.deviance = deviance, df = df.residual, p = pchisq(deviance, df.residual, lower.tail=FALSE)))

#quasipoisson is also poor fit
summary(nullModelOBJqpoi <- glm(additional_objectsSUB ~ 1, data = bengaliDataOBJ, family = "quasipoisson", na.action = na.exclude))
with(nullModelOBJqpoi, cbind(res.deviance = deviance, df = df.residual, p = pchisq(deviance, df.residual, lower.tail=FALSE)))

#try negative binomial, designed for count data when var is bigger than mean. Much better
summary(nullModelOBJnb <- glm.nb(additional_objectsSUB ~ 1, data = bengaliDataOBJ, na.action = na.exclude))
with(nullModelOBJnb, cbind(res.deviance = deviance, df = df.residual, p = pchisq(deviance, df.residual, lower.tail=FALSE)))


#add culture, not sig
summary(cultureModelOBJnb <- glm.nb(additional_objectsSUB ~ cultural_group, data = bengaliDataOBJ, na.action = na.exclude))

anova(nullModelOBJnb, cultureModelOBJnb)

#posthoc tests show no sig diffs between any groups, although WB and 1st gen is largest
summary(posthocs <- glht(cultureModelOBJnb, linfct = mcp(cultural_group = "Tukey")))

#conf intervals
confint(cultureModelOBJnb)
confint(posthocs)

#model comparison-------------------------------------------
#run commands above to get bengaliDataOBJ (exlcude outliers and NA values)

bengaliDataSub <- subset(bengaliDataOBJ, is.na(sex)==F)
bengaliDataSub <- subset(bengaliDataSub, is.na(age)==F)
bengaliDataSub <- subset(bengaliDataSub, is.na(family_contact)==F)
bengaliDataSub <- subset(bengaliDataSub, is.na(family_interaction)==F)
bengaliDataSub <- subset(bengaliDataSub, is.na(heritage_language)==F)
bengaliDataSub <- subset(bengaliDataSub, is.na(media_tv)==F)
bengaliDataSub <- subset(bengaliDataSub, is.na(media_internet)==F)
bengaliDataSub <- subset(bengaliDataSub, is.na(media_print)==F)
bengaliDataSub <- subset(bengaliDataSub, is.na(religiosity)==F)
bengaliDataSub <- subset(bengaliDataSub, is.na(years_education)==F)

#256 in total after all the exclusions
nrow(bengaliDataSub)

#demography (age + sex) null model
summary(demographyModel <- glm.nb(additional_objectsSUB ~ sex + age, data = bengaliDataSub, na.action = na.exclude))
#model adding parents country of birth
summary(parentsModel <- glm.nb(additional_objectsSUB ~ sex + age + parents_born, data = bengaliDataSub, na.action = na.exclude))
#model adding P's country of birth
summary(birthModel <- glm.nb(additional_objectsSUB ~ sex + age + country_born, data = bengaliDataSub, na.action = na.exclude))
#'culture' model adding both parents and P's country of birth 
summary(cultureModel <- glm.nb(additional_objectsSUB ~ sex + age + country_born + parents_born, data = bengaliDataSub, na.action = na.exclude))
#model including all vertical variables (relating to family/parents)
summary(verticalModel <- glm.nb(additional_objectsSUB ~ sex + age + parents_born + religiosity + family_contact + family_interaction + heritage_language, data = bengaliDataSub, na.action = na.exclude))
#model including all horizontal variables (relating to peers/local culture)
summary(horizontalModel <- glm.nb(additional_objectsSUB ~ sex + age + country_born + media_print + media_tv + media_internet + years_education, data = bengaliDataSub, na.action = na.exclude))
#global model including all variables
summary(globalModel <- glm.nb(additional_objectsSUB ~ sex + age + country_born + parents_born + media_print + media_tv + media_internet + years_education + religiosity + family_contact + family_interaction + heritage_language, data = bengaliDataSub, na.action = na.exclude))

#check that global fits better than null: no it doesn't, so no further model comparison is possible
summary(nullModel <- glm.nb(additional_objectsSUB ~ 1, data = bengaliDataSub, na.action = na.exclude))
anova(nullModel, globalModel)


#exploratory regression models-------------------------------------

#null model
summary(nullModelOBJnb <- glm.nb(additional_objectsSUB ~ 1, data = bengaliDataOBJ, na.action = na.exclude))

#add culture, not sig
summary(cultureModelOBJnb <- glm.nb(additional_objectsSUB ~ cultural_group, data = bengaliDataOBJ, na.action = na.exclude))

anova(nullModelOBJnb, cultureModelOBJnb)

#add age and sex - age is sig, sex not
summary(agesexcultureModelOBJnb <- glm.nb(additional_objectsSUB ~ cultural_group + sex + age, data = bengaliDataOBJ, na.action = na.exclude))

# age alone is sig
summary(agecultureModelOBJnb <- glm.nb(additional_objectsSUB ~ cultural_group + age, data = bengaliDataOBJ, na.action = na.exclude))

#but model comparison shows no increase in fit
anova(nullModelOBJnb,agecultureModelOBJnb)

#seems to be a culture * age interaction
summary(ageBYcultureModelOBJnb <- glm.nb(additional_objectsSUB ~ cultural_group * age, data = bengaliDataOBJ, na.action = na.exclude))

#plot culture*age. Objects declines with age in non-migrant and 1st gen groups, increases in 2nd gen group. Although may be an artifact of fewer old people in 2nd gen group.
ggplot(bengaliDataOBJ, aes(age, additional_objectsSUB, colour = cultural_group, linetype=cultural_group)) + geom_point(size = 2.5, aes(shape = cultural_group),alpha=0.2) + geom_smooth(method=glm, alpha = 0.0, size=1.4) + scale_y_continuous(limits = c(0,100), breaks = seq(0,100,by=10)) + scale_x_continuous(breaks = seq(0,100,by=5)) + labs(x = "age", y = "Additional objects") + theme(axis.text.x = element_text(family="Times",color = "Black", size = 18), axis.text.y = element_text(family="Times",color = "Black", size = 18), axis.title.y = element_text(family="Times",size = 26, vjust = 1.5), axis.title.x = element_text(family="Times",size = 26, vjust = 0.0), strip.text = element_text(family="Times",size = 18), panel.background = element_rect(fill = "white"), axis.line = element_line(size = 1), panel.grid.minor = element_blank(), legend.title = element_blank(), legend.text = element_text(family="Times",size = 18), legend.key.width = unit(1, 'cm'), legend.background = element_rect(color = "black", size = 0.7), legend.justification = c(1,0), legend.key = element_blank(), axis.ticks = element_line(size = 1, color = "black")) + guides(colour = guide_legend(override.aes = list(size=1.5))) + scale_colour_manual(values=c("indianred3", "darkolivegreen4", "Orange", "royalblue")) + scale_shape_manual(values=c(15,16,17,18))

#model comparison - adding interaction doesn't improve model fit significantly (p<0.08). Given possible artifact, don't keep interaction.
bengaliDataOBJage <- subset(bengaliDataOBJ, is.na(age)==F)
bengaliDataOBJage <- subset(bengaliDataOBJage, is.na(cultural_group)==F)
bengaliDataOBJage <- subset(bengaliDataOBJage, is.na(additional_objectsSUB)==F)

summary(agecultureModelOBJnb <- glm.nb(additional_objectsSUB ~ cultural_group + age, data = bengaliDataOBJage, na.action = na.exclude))
summary(ageBYcultureModelOBJnb <- glm.nb(additional_objectsSUB ~ cultural_group * age, data = bengaliDataOBJage, na.action = na.exclude))

anova(agecultureModelOBJnb,ageBYcultureModelOBJnb)

#plot age - very weak effect
ggplot(bengaliDataOBJ, aes(age, additional_objectsSUB)) + geom_point(size = 2.5) + geom_smooth(method=glm, alpha = 0.0, size=1.4) + scale_y_continuous(limits = c(0,100), breaks = seq(0,100,by=10)) + scale_x_continuous(breaks = seq(0,100,by=5)) + labs(x = "age", y = "Additional objects") + theme(axis.text.x = element_text(family="Times",color = "Black", size = 18), axis.text.y = element_text(family="Times",color = "Black", size = 18), axis.title.y = element_text(family="Times",size = 26, vjust = 1.5), axis.title.x = element_text(family="Times",size = 26, vjust = 0.0), strip.text = element_text(family="Times",size = 18), panel.background = element_rect(fill = "white"), axis.line = element_line(size = 1), panel.grid.minor = element_blank(), legend.title = element_blank(), legend.text = element_text(family="Times",size = 18), legend.key.width = unit(1, 'cm'), legend.background = element_rect(color = "black", size = 0.7), legend.justification = c(1,0), legend.position = c(0.95,0.55), legend.key = element_blank(), axis.ticks = element_line(size = 1, color = "black")) + guides(colour = guide_legend(override.aes = list(size=1.5))) + scale_colour_manual(values=c("indianred3", "darkolivegreen4", "Orange", "royalblue")) + scale_shape_manual(values=c(15,16,17,18))


#years education and occupation: occupation is marginally sig
summary(occeducultureModelOBJnb <- glm.nb(additional_objectsSUB ~ cultural_group + age + years_education + occupation, data = bengaliDataOBJ, na.action = na.exclude))

#model comparison - not significant
bengaliDataOBJocc <- subset(bengaliDataOBJage, is.na(occupation)==F)
summary(agecultureModelOBJnb <- glm.nb(additional_objectsSUB ~ cultural_group + age, data = bengaliDataOBJocc, na.action = na.exclude))
summary(occagecultureModelOBJnb <- glm.nb(additional_objectsSUB ~ cultural_group + age + occupation, data = bengaliDataOBJocc, na.action = na.exclude))
anova(agecultureModelOBJnb,occagecultureModelOBJnb)

#all media variables: none sig
summary(mediaagecultureModelOBJnb <- glm.nb(additional_objectsSUB ~ cultural_group + age + media_print + media_internet + media_tv, data = bengaliDataOBJ, na.action = na.exclude))


#add religiosity; not sig
summary(relagecultureModelOBJnb <- glm.nb(additional_objectsSUB ~ cultural_group + age + religiosity, data = bengaliDataOBJ, na.action = na.exclude))

#add family variables; not sig
summary(relagecultureModelOBJnb <- glm.nb(additional_objectsSUB ~ cultural_group + age + family_interaction + family_contact, data = bengaliDataOBJ, na.action = na.exclude))

#add language; not sig
summary(langagecultureModelOBJnb <- glm.nb(additional_objectsSUB ~ cultural_group + age + heritage_language + languages, data = bengaliDataOBJ, na.action = na.exclude))

#final model----------------------------------------
# no significant predictors


#within 1st gen and 2nd gen groups only---------------------
bengaliDataOBJImm <- subset(bengaliDataOBJ, cultural_group!="Non migrant")

#apply previously best-fitting model to subset: as expected, age is sig alone
summary(langagecultureModelOBJnb <- glm.nb(additional_objectsSUB ~ cultural_group + age, data = bengaliDataOBJImm, na.action = na.exclude))

#add acculturation vars: no effect of either
summary(acclangagecultureModelOBJnb <- glm.nb(additional_objectsSUB ~ cultural_group + age + acculturation_UK + acculturation_heritage, data = bengaliDataOBJImm, na.action = na.exclude))


#within 1st gen group only-------------------------------
bengaliDataOBJ1stgen <- subset(bengaliDataOBJ, cultural_group=="1st gen")

#effect of language as before
summary(langageModelOBJnb <- glm.nb(additional_objectsSUB ~ age, data = bengaliDataOBJImm, na.action = na.exclude))

#add age of migration, not sig
summary(miglangageModelOBJnb <- glm.nb(additional_objectsSUB ~ age + age_migration, data = bengaliDataOBJImm, na.action = na.exclude))

#conclusion: no effect of age of migration


#END OF FILE--------------------------------------------------------------
